# Supplementary material for: Epigenetic Landscapes of Methamphetamine Addiction: Unravelling the Diagnostic Potential of Gene Methylation
Source: Addict Biol. 2025 Dec 10;30(12):e70108. doi: 10.1111/adb.70108 (PMC12690404; doi:10.1111/adb.70108)
Supplement: Supplementary file 2 — Data S2: Supporting Information. [file ADB-30-e70108-s002.xlsx]

## Sheet: human_score
Entrez Gene ID	Ensembl Gene ID	Gene Symbol	Gene Synonyms	Description	Low Throughput Evidences	Microarray Evidences	Proteomics Evidences	OMIM Annotations	QTL Evidences	Association Evidences	-LOG (Pathway_P_Value)	-LOG (GO_P_Value)	Evidence Score	Enrichment Score	Reliability			Reliability Ranking For Addiction Related Genes (Homo Sapiens)
1813	ENSG00000149295	DRD2	D2DR; D2R		13	0	0	1	0	0	5.255	25.879	0.999	0.839	1.838
5594	ENSG00000100030	MAPK1	MAPK2; P42MAPK; p42-MAPK; PRKM2; p38; PRKM1; p41; ERK-2; p41mapk; ERT1; ERK2; ERK; p40		6	1	0	0	0	0	7.732	25.879	0.465	0.999	1.464
2353	ENSG00000170345	FOS	p55; C-FOS; AP-1		12	1	0	0	0	0	5.083	2.825	0.918	0.383	1.301
1815	ENSG00000069696; ENSG00000276825	DRD4	D4DR		5	0	0	0	0	0	5.255	25.879	0.378	0.839	1.217
18	ENSG00000183044	ABAT	NPD009; GABA-AT; GABAT		7	0	0	0	0	0	2.665	25.879	0.529	0.672	1.201
2891	ENSG00000120251	GRIA2	GLUR2; HBGR2; GluR-K2; GLURB; GluA2		2	4	0	0	0	0	7.732	25.879	0.198	0.999	1.197
4988	ENSG00000112038	OPRM1	LMOR; MOP; M-OR-1; MOR1; MOR; OPRM		8	0	0	1	0	0	5.255	9.532	0.621	0.524	1.145
2915	ENSG00000168959	GRM5	mGlu5; GPRC1E; MGLUR5; PPP1R86		1	2	0	0	0	0	7.732	25.879	0.099	0.999	1.098
2902	ENSG00000176884	GRIN1	NMDA1; NR1; NMD-R1; NMDAR1; MRD8; GluN1		1	2	0	0	0	0	7.732	25.879	0.099	0.999	1.098
3351	ENSG00000135312	HTR1B	5-HT1B; 5-HT-1B; 5-HT-1D-beta; HTR1D2; HTR1DB; 5-HT1DB; S12		3	0	0	1	1	0	5.255	25.879	0.249	0.839	1.089
4986	ENSG00000082556	OPRK1	K-OR-1; KOR; OPRK; KOR-1		3	0	0	1	0	0	5.255	25.879	0.244	0.839	1.083
2903	ENSG00000183454	GRIN2A	NMDAR2A; EPND; GluN2A; NR2A; LKS; FESD		1	0	0	0	0	0	7.732	25.879	0.076	0.999	1.075
1814	ENSG00000151577	DRD3	FET1; D3DR; ETM1		3	0	0	0	0	0	5.255	25.879	0.227	0.839	1.066
5173	ENSG00000101327	PDYN	SCA23; ADCA; PENKB		7	1	1	0	0	0	0	25.879	0.549	0.5	1.049
627	ENSG00000176697	BDNF	BULN2; ANON2		9	1	1	1	0	0	5.083	0	0.717	0.328	1.046
2890	ENSG00000155511	GRIA1	GLUR1; GluA1; GLURA; GLUH1; HBGR1		0	1	0	0	0	0	7.732	25.879	0.012	0.999	1.011
815	ENSG00000070808	CAMK2A	CAMKA		6	0	0	0	0	0	7.732	2.682	0.453	0.551	1.004
6863	ENSG00000006128	TAC1	NPK; TAC2; NK2; Hs.2563; NKNA		2	1	0	0	0	0	5.255	25.879	0.163	0.839	1.002
2901	ENSG00000105737	GRIK5	GluK5; KA2; EAA2; GRIK2		1	2	0	0	0	0	5.255	25.879	0.099	0.839	0.938
6506	ENSG00000110436	SLC1A2	EIEE41; HBGT; EAAT2; GLT-1		0	1	0	0	0	0	6.53	25.879	0.012	0.922	0.933
9568	ENSG00000136928	GABBR2	GPRC3B; GPR51; GABABR2; HG20; HRIHFB2099		1	0	0	1	0	0	5.255	25.879	0.093	0.839	0.932
3356	ENSG00000102468	HTR2A	5-HT2A; HTR2		1	0	0	1	0	0	5.255	25.879	0.093	0.839	0.932
1139	ENSG00000274542; ENSG00000175344; ENSG00000282088	CHRNA7	CHRNA7-2; NACHRA7		1	1	0	0	0	0	5.206	25.879	0.087	0.836	0.923
7054	ENSG00000180176	TH	DYT14; TYH; DYT5b		3	2	0	0	0	0	2.26	25.879	0.25	0.646	0.896
4852	ENSG00000122585	NPY	PYY4		0	3	0	0	0	0	5.255	25.879	0.035	0.839	0.874
2897	ENSG00000171189	GRIK1	GluK1; EEA3; GLR5; EAA3; GLUR5; gluR-5		0	2	0	0	0	0	5.255	25.879	0.023	0.839	0.863
2912	ENSG00000164082	GRM2	GPRC1B; MGLUR2; mGlu2; GLUR2		0	0	0	1	0	0	5.255	25.879	0.017	0.839	0.856
1812	ENSG00000184845	DRD1	DADR; DRD1A		0	1	0	0	0	0	5.255	25.879	0.012	0.839	0.851
2561	ENSG00000145864	GABRB2	-		0	1	0	0	0	0	5.255	25.879	0.012	0.839	0.851
3358	ENSG00000147246	HTR2C	HTR1C; 5-HT2C; 5-HTR2C; 5-HT1C; 5HTR2C		0	1	0	0	0	0	5.255	25.879	0.012	0.839	0.851
773	ENSG00000141837	CACNA1A	CACNL1A4; MHP; HPCA; MHP1; CAV2.1; SCA6; BI; FHM; APCA; EA2; EIEE42		0	1	0	0	0	0	5.206	25.879	0.012	0.836	0.848
4923	ENSG00000101188	NTSR1	NTR		0	0	0	0	1	0	5.255	25.879	0.006	0.839	0.845
3355	ENSG00000179097	HTR1F	5-HT1F; 5HT6; HTR1EL; 5-HT-1F; MR77		0	0	0	0	1	0	5.255	25.879	0.006	0.839	0.845
2555	ENSG00000151834	GABRA2	-		0	0	0	0	0	1	5.255	25.879	0.006	0.839	0.845
1325	ENSG00000241563	CORT	CST-14; CST-17; CST-29		0	0	0	0	1	0	5.255	25.879	0.006	0.839	0.845
8811	ENSG00000182687	GALR2	GALR-2; GAL2-R; GALNR2		0	0	0	0	1	0	5.255	25.879	0.006	0.839	0.845
3363	ENSG00000148680	HTR7	5-HT7		0	0	0	0	1	0	5.255	25.879	0.006	0.839	0.845
2776	ENSG00000156052	GNAQ	G-ALPHA-q; GAQ; SWS; CMC1		2	0	0	0	1	0	7.732	9.532	0.157	0.684	0.841
1268	ENSG00000118432	CNR1	CNR; CB-R; CB1A; CB1K5; CB1R; CB1; CANN6		4	1	0	0	0	0	5.255	9.532	0.314	0.524	0.837
5595	ENSG00000102882	MAPK3	P44ERK1; P44MAPK; ERK-1; PRKM3; ERT2; HUMKER1A; p44-ERK1; p44-MAPK; ERK1; HS44KDAP		3	1	0	1	0	0	7.732	2.81	0.255	0.554	0.809
6532	ENSG00000108576	SLC6A4	5-HTTLPR; SERT; OCD1; SERT1; 5-HTT; hSERT; 5HTT; HTT		4	0	0	0	0	0	0	25.879	0.302	0.5	0.802
2571	ENSG00000128683	GAD1	CPSQ1; GAD; SCP		1	1	0	0	0	0	2.665	25.879	0.087	0.672	0.759
2752	ENSG00000135821	GLUL	GS; PIG43; GLNS; PIG59		1	0	0	0	0	0	2.665	25.879	0.076	0.672	0.748
9001	ENSG00000173805	HAP1	hHLP1; HLP; HAP2; HIP5		0	1	0	0	0	0	3.573	25.879	0.012	0.731	0.742
2905	ENSG00000161509	GRIN2C	GluN2C; NMDAR2C; NR2C		2	0	0	0	0	0	7.732	4.069	0.151	0.578	0.729
2354	ENSG00000125740	FOSB	GOS3; GOSB; AP-1; G0S3		8	3	0	1	0	0	0	2.81	0.656	0.054	0.71
23236	ENSG00000182621	PLCB1	PLC-beta-1; PI-PLC; PLC-154; PLCB1B; PLC-I; PLC154; EIEE12; PLCB1A		2	0	0	0	0	0	7.732	2.81	0.151	0.554	0.705
5894	ENSG00000132155	RAF1	CMD1NN; Raf-1; c-Raf; CRAF; NS5		1	0	0	0	0	0	7.732	6.387	0.076	0.623	0.698
4985	ENSG00000116329	OPRD1	OPRD		2	0	0	1	0	1	5.255	9.532	0.174	0.524	0.698
1385	ENSG00000118260	CREB1	CREB-1; CREB		9	1	0	0	0	0	0	0	0.691	0	0.691
5604	ENSG00000169032	MAP2K1	MAPKK1; PRKMK1; CFC3; MEK1; MKK1		1	2	0	0	0	0	7.732	4.631	0.099	0.589	0.688
2572	ENSG00000136750	GAD2	GAD65		0	1	0	0	0	0	2.665	25.879	0.012	0.672	0.684
348	ENSG00000130203	APOE	AD2; APO-E; LPG; LDLCQ5; ApoE4		0	3	0	0	0	0	2.277	25.879	0.035	0.647	0.682
5578	ENSG00000154229	PRKCA	PRKACA; AAG6; PKCA; PKC-alpha		0	2	0	0	0	0	7.732	8.09	0.023	0.656	0.679
1137	ENSG00000101204	CHRNA4	NACRA4; BFNC; EBN; EBN1; NACHRA4; NACHR		2	0	0	1	0	0	0	25.879	0.168	0.5	0.668
581	ENSG00000087088	BAX	BCL2L4		1	0	0	0	0	0	6.53	8.09	0.076	0.578	0.654
596	ENSG00000171791	BCL2	Bcl-2; PPP1R50		1	0	0	0	0	0	6.53	8.09	0.076	0.578	0.654
5535	ENSG00000188386	PPP3R2	PPP3RL		2	0	0	0	0	0	7.732	0	0.151	0.499	0.651
1394	ENSG00000282456; ENSG00000278232; ENSG00000276191; ENSG00000120088; ENSG00000263715	CRHR1	CRF1; CRHR1L; CRF-R-1; CRF-R1; CRF-R; CRHR; CRH-R1; CRFR-1; CRFR1; CRH-R-1		1	0	0	1	0	0	5.255	9.532	0.093	0.524	0.616
6869	ENSG00000115353	TACR1	TAC1R; NK1R; NKIR; SPR		1	0	0	1	0	0	5.255	9.532	0.093	0.524	0.616
598	ENSG00000171552	BCL2L1	BCL-XL/S; Bcl-X; BCLX; PPP1R52; BCL2L		0	3	0	0	0	0	6.53	8.09	0.035	0.578	0.613
1387	ENSG00000005339	CREBBP	KAT3A; CBP; RSTS		1	0	0	0	0	0	7.732	1.898	0.076	0.536	0.612
5501	ENSG00000186298	PPP1CC	PP-1G; PPP1G; PP1C		1	0	0	0	0	0	7.732	1.325	0.076	0.525	0.601
4987	ENSG00000277044; ENSG00000125510	OPRL1	NOP; KOR-3; OOR; NOCIR; NOPr; ORL1		1	0	0	0	0	0	5.255	9.532	0.076	0.524	0.599
1269	ENSG00000188822	CNR2	CB-2; CB2; CX5		1	0	0	0	0	0	5.255	9.532	0.076	0.524	0.599
4160	ENSG00000166603	MC4R	-		1	0	0	0	0	0	5.255	9.532	0.076	0.524	0.599
887	ENSG00000110148	CCKBR	CCK2R; GASR; CCK-B		1	0	0	0	0	0	5.255	9.532	0.076	0.524	0.599
4155	ENSG00000197971	MBP	-		0	8	0	0	0	0	0	25.879	0.093	0.5	0.593
7157	ENSG00000141510	TP53	TRP53; BCC7; P53; LFS1		0	1	0	0	0	0	6.53	8.09	0.012	0.578	0.59
5582	ENSG00000126583	PRKCG	PKC-gamma; PKCG; PKCC; SCA14		0	3	0	0	0	0	7.732	2.682	0.035	0.551	0.586
6529	ENSG00000157103	SLC6A1	MAE; GABATHG; GABATR; GAT1		1	0	1	0	0	0	0	25.879	0.085	0.5	0.585
6853	ENSG00000008056	SYN1	SYN1a; SYNI; SYN1b		1	0	1	0	0	0	0	25.879	0.085	0.5	0.585
2906	ENSG00000105464	GRIN2D	NMDAR2D; EIEE46; GluN2D; NR2D; EB11		0	1	0	0	0	0	7.732	3.378	0.012	0.565	0.576
7166	ENSG00000129167	TPH1	TPRH; TRPH		1	0	0	0	0	0	0	25.879	0.076	0.5	0.576
9456	ENSG00000152413	HOMER1	HOMER; HOMER1B; HOMER1C; HOMER1A; Ves-1; SYN47		1	0	0	0	0	0	0	25.879	0.076	0.5	0.576
6861	ENSG00000129990	SYT5	-		1	0	0	0	0	0	0	25.879	0.076	0.5	0.576
1742	ENSG00000132535	DLG4	SAP-90; PSD95; SAP90		1	0	0	0	0	0	0	25.879	0.076	0.5	0.576
1134	ENSG00000138435	CHRNA1	CMS1A; CMS1B; CMS2A; ACHRA; FCCMS; CHRNA; SCCMS; ACHRD		1	0	0	0	0	0	0	25.879	0.076	0.5	0.576
5376	ENSG00000109099	PMP22	CMT1E; HNPP; GAS3; Sp110; CMT1A; HMSNIA; DSS; GAS-3		0	6	0	0	0	0	0	25.879	0.07	0.5	0.57
5532	ENSG00000107758	PPP3CB	CALNB; PP2Bbeta; CNA2; CALNA2		0	1	0	0	0	0	7.732	2.81	0.012	0.554	0.565
4744	ENSG00000100285	NEFH	NFH; CMT2CC		1	2	0	0	1	0	6.53	1.898	0.105	0.459	0.563
5567	ENSG00000142875	PRKACB	PKA C-beta; PKACB		0	1	0	0	0	0	7.732	2.682	0.012	0.551	0.563
814	ENSG00000152495	CAMK4	CaMK-GR; CaMK IV; caMK		0	1	0	0	0	0	7.732	2.682	0.012	0.551	0.563
3725	ENSG00000177606	JUN	c-Jun; AP-1; AP1		3	0	0	0	1	0	5.083	0	0.232	0.328	0.561
4908	ENSG00000185652	NTF3	NT-3; NGF-2; HDNF; NT3; NGF2		1	0	0	0	0	0	5.083	8.09	0.076	0.485	0.56
7040	ENSG00000105329	TGFB1	CED; TGFB; TGFbeta; LAP; DPD1		1	0	0	0	0	0	5.083	8.09	0.076	0.485	0.56
7124	ENSG00000232810; ENSG00000230108; ENSG00000223952; ENSG00000228849; ENSG00000228978; ENSG00000206439; ENSG00000228321; ENSG00000204490	TNF	DIF; TNFA; TNFSF2; TNLG1F; TNF-alpha		1	0	0	0	0	0	5.083	8.09	0.076	0.485	0.56
836	ENSG00000164305	CASP3	SCA-1; CPP32; CPP32B		1	0	0	0	0	0	5.083	8.09	0.076	0.485	0.56
5530	ENSG00000138814	PPP3CA	CCN1; CALNA1; PPP2B; CALN; CNA1; CALNA		0	0	0	0	0	1	7.732	2.682	0.006	0.551	0.557
1267	ENSG00000173786	CNP	CNP1		0	4	1	0	0	0	0	25.879	0.056	0.5	0.556
3164	ENSG00000123358	NR4A1	N10; NP10; NUR77; HMR; NAK-1; TR3; GFRP1; NGFIB		2	6	0	0	0	0	5.083	0	0.221	0.328	0.549
4747	ENSG00000277586	NEFL	NF68; PPP1R110; CMT1F; NF-L; CMT2E; NFL		1	2	3	0	0	0	6.53	0	0.126	0.422	0.548
2550	ENSG00000206466; ENSG00000237051; ENSG00000237112; ENSG00000232632; ENSG00000232569; ENSG00000206511; ENSG00000204681	GABBR1	GABABR1; GB1; GPRC3A; GABBR1-3		0	2	0	0	0	0	5.255	9.532	0.023	0.524	0.547
1902	ENSG00000198121	LPAR1	EDG2; Gpcr26; edg-2; Mrec1.3; VZG1; rec.1.3; vzg-1; GPR26; LPA1		0	2	0	0	0	0	5.255	9.532	0.023	0.524	0.547
2908	ENSG00000113580	NR3C1	GCCR; GCR; GCRST; GR; GRL		2	0	0	0	0	0	5.255	2.825	0.151	0.394	0.545
9607	ENSG00000164326	CARTPT	CART		0	2	0	1	0	0	0	25.879	0.04	0.5	0.54
5499	ENSG00000172531	PPP1CA	PP1alpha; PP-1A; PP1A; PPP1A		0	1	0	0	0	0	7.732	1.325	0.012	0.525	0.537
5500	ENSG00000213639	PPP1CB	PP1B; HEL-S-80p; PP1beta; PPP1CD; PP-1B		0	1	0	0	0	0	7.732	1.325	0.012	0.525	0.537
116	ENSG00000141433	ADCYAP1	PACAP		0	1	0	0	0	0	5.255	9.532	0.012	0.524	0.535
154	ENSG00000169252	ADRB2	BAR; B2AR; ADRBR; ADRB2R; BETA2AR		0	1	0	0	0	0	5.255	9.532	0.012	0.524	0.535
5724	ENSG00000169403	PTAFR	PAFR		0	1	0	0	0	0	5.255	9.532	0.012	0.524	0.535
6752	ENSG00000180616	SSTR2	-		0	1	0	0	0	0	5.255	9.532	0.012	0.524	0.535
4340	ENSG00000234096; ENSG00000234623; ENSG00000232641; ENSG00000237834; ENSG00000236561; ENSG00000204655; ENSG00000137345; ENSG00000230885	MOG	NRCLP7; MOGIG2; BTNL11; BTN6		0	3	0	0	0	0	0	25.879	0.035	0.5	0.535
7533	ENSG00000128245	YWHAH	YWHA1		0	2	1	0	0	0	0	25.879	0.032	0.5	0.532
1956	ENSG00000146648	EGFR	ERBB1; HER1; ERBB; mENA; PIG61; NISBD2		0	1	0	0	0	0	5.206	9.532	0.012	0.52	0.532
153	ENSG00000043591	ADRB1	B1AR; ADRB1R; BETA1AR; RHR		0	0	0	0	1	0	5.255	9.532	0.006	0.524	0.529
147	ENSG00000170214	ADRA1B	ALPHA1BAR; ADRA1		0	0	0	0	1	0	5.255	9.532	0.006	0.524	0.529
6751	ENSG00000139874	SSTR1	SS1-R; SRIF-2; SS1R; SS-1-R		0	0	0	0	1	0	5.255	9.532	0.006	0.524	0.529
4884	ENSG00000171246	NPTX1	NP1		0	2	0	0	1	0	0	25.879	0.029	0.5	0.529
1621	ENSG00000123454	DBH	DBM		0	1	0	1	0	0	0	25.879	0.029	0.5	0.529
51196	ENSG00000138193	PLCE1	PLCE; PPLC; NPHS3		0	0	0	0	0	1	5.206	9.532	0.006	0.52	0.526
3751	ENSG00000184408	KCND2	KV4.2; RK5		0	2	0	0	0	0	0	25.879	0.023	0.5	0.523
6854	ENSG00000157152	SYN2	SYNII		0	2	0	0	0	0	0	25.879	0.023	0.5	0.523
4359	ENSG00000158887	MPZ	CMTDID; P0; HMSNIB; CMTDI3; CMT1; CMT4E; MPP; DSS; CHM; CMT1B; CMT2I; CMT2J		0	2	0	0	0	0	0	25.879	0.023	0.5	0.523
3778	ENSG00000156113	KCNMA1	mSLO1; SAKCA; SLO; SLO1; SLO-ALPHA; bA205K10.1; BKTM; KCa1.1; hSlo; MaxiK		0	2	0	0	0	0	0	25.879	0.023	0.5	0.523
805	ENSG00000160014; ENSG00000143933; ENSG00000198668	CALM2	PHKD; LQT15; PHKD2; caM; CAMII		0	2	0	0	0	0	7.732	0	0.023	0.499	0.523
5516	ENSG00000104695	PPP2CB	PP2Abeta; PP2CB		0	2	0	0	0	0	4.832	9.532	0.023	0.496	0.52
3315	ENSG00000106211	HSPB1	Hsp25; HEL-S-102; SRP27; HS.76067; HSP27; CMT2F; HSP28; HMN2B		0	3	0	0	0	0	5.083	8.09	0.035	0.485	0.52
7532	ENSG00000170027	YWHAG	14-3-3GAMMA; PPP1R170		0	0	2	0	0	0	0	25.879	0.018	0.5	0.518
6327	ENSG00000149575	SCN2B	ATFB14		0	1	0	0	1	0	0	25.879	0.017	0.5	0.517
6530	ENSG00000103546	SLC6A2	SLC6A5; NET; NAT1; NET1		0	1	0	0	1	0	0	25.879	0.017	0.5	0.517
3309	ENSG00000044574	HSPA5	GRP78; BIP; MIF2; HEL-S-89n		0	2	1	0	0	0	5.083	8.09	0.032	0.485	0.517
4128	ENSG00000189221	MAOA	MAO-A; BRNRS		0	1	0	0	0	0	0	25.879	0.012	0.5	0.512
5297	ENSG00000241973	PI4KA	PMGYCHA; pi4K230; PI4K-ALPHA; PIK4CA		0	1	0	0	0	0	0	25.879	0.012	0.5	0.512
4287	ENSG00000066427	ATXN3	ATX3; MJD1; MJD; AT3; JOS; SCA3		0	1	0	0	0	0	0	25.879	0.012	0.5	0.512
4885	ENSG00000106236	NPTX2	NP-II; NP2; NARP		0	1	0	0	0	0	0	25.879	0.012	0.5	0.512
5864	ENSG00000105649	RAB3A	-		0	1	0	0	0	0	0	25.879	0.012	0.5	0.512
6857	ENSG00000067715	SYT1	SVP65; SYT; P65		0	1	0	0	0	0	0	25.879	0.012	0.5	0.512
6324	ENSG00000105711	SCN1B	GEFSP1; ATFB13; BRGDA5		0	1	0	0	0	0	0	25.879	0.012	0.5	0.512
7311	ENSG00000221983	UBA52	RPL40; HUBCEP52; CEP52; L40		0	1	0	0	0	0	0	25.879	0.012	0.5	0.512
1145	ENSG00000108556	CHRNE	CMS2A; CMS4B; CMS1E; ACHRE; CMS1D; SCCMS; CMS4A; CMS4C; FCCMS		0	1	0	0	0	0	0	25.879	0.012	0.5	0.512
375790	ENSG00000188157	AGRN	CMSPPD; CMS8		0	1	0	0	0	0	0	25.879	0.012	0.5	0.512
3736	ENSG00000111262	KCNA1	EA1; MK1; AEMK; HUK1; KV1.1; HBK1; MBK1; RBK1		0	1	0	0	0	0	0	25.879	0.012	0.5	0.512
6507	ENSG00000079215	SLC1A3	EAAT1; EA6; GLAST; GLAST1		0	1	0	0	0	0	0	25.879	0.012	0.5	0.512
273	ENSG00000078053	AMPH	AMPH1		0	1	0	0	0	0	0	25.879	0.012	0.5	0.512
2643	ENSG00000131979	GCH1	DYT5; HPABH4B; GTP-CH-1; GTPCH1; DYT14; GCH; DYT5a		0	1	0	0	0	0	0	25.879	0.012	0.5	0.512
808	ENSG00000160014; ENSG00000198668	CALM3	CaMIII; CaM; HEL-S-72; PHKD; PHKD3		0	1	0	0	0	0	7.732	0	0.012	0.499	0.511
4684	ENSG00000149294	NCAM1	NCAM; CD56; MSK39		0	0	1	0	0	0	0	25.879	0.009	0.5	0.509
5515	ENSG00000113575	PPP2CA	PP2CA; RP-C; PP2Calpha; PP2Ac		0	1	0	0	0	0	4.832	9.532	0.012	0.496	0.508
2771	ENSG00000114353	GNAI2	GIP; H_LUCA16.1; GNAI2B; H_LUCA15.1		0	1	0	0	0	0	4.832	9.532	0.012	0.496	0.508
3303	ENSG00000234475; ENSG00000235941; ENSG00000237724; ENSG00000204389; ENSG00000215328	HSPA1A	HSPA1; HSP70-1; HSP70I; HSP70-1A; HSP70.1; HEL-S-103; HSP72		0	2	0	0	0	0	5.083	8.09	0.023	0.485	0.508
4915	ENSG00000148053	NTRK2	trk-B; TRKB; GP145-TrkB		1	3	0	0	0	0	5.083	3.561	0.11	0.397	0.508
2950	ENSG00000084207	GSTP1	GST3; GSTP; DFN7; FAEES3; HEL-S-22; PI		0	0	0	1	1	0	5.083	8.09	0.023	0.485	0.508
11280	ENSG00000168356	SCN11A	NAV1.9; SNS-2; NaN; PN5; HSAN7; FEPS3; SCN12A		0	0	0	0	1	0	0	25.879	0.006	0.5	0.506
1144	ENSG00000135902	CHRND	CMS2A; ACHRD; FCCMS; CMS3A; CMS3B; CMS3C; SCCMS		0	0	0	0	1	0	0	25.879	0.006	0.5	0.506
1146	ENSG00000196811	CHRNG	ACHRG		0	0	0	0	1	0	0	25.879	0.006	0.5	0.506
10394	ENSG00000156575	PRG3	MBPH; MBP2		0	0	0	0	1	0	0	25.879	0.006	0.5	0.506
6330	ENSG00000177098	SCN4B	Navbeta4; ATFB17; LQT10		0	0	0	0	0	1	0	25.879	0.006	0.5	0.506
4857	ENSG00000139910	NOVA1	Nova-1		0	0	0	0	1	0	0	25.879	0.006	0.5	0.506
152330	ENSG00000144619	CNTN4	BIG-2; AXCAM		0	0	0	0	0	1	0	25.879	0.006	0.5	0.506
5908	ENSG00000127314	RAP1B	K-REV; RAL1B		0	0	0	0	0	1	7.732	0	0.006	0.499	0.505
3480	ENSG00000140443	IGF1R	JTK13; CD221; IGFIR; IGFR		0	3	0	0	0	0	4.832	8.09	0.035	0.468	0.503
952	ENSG00000004468	CD38	ADPRC1; ADPRC 1		0	0	0	0	1	0	5.206	8.09	0.006	0.493	0.498
837	ENSG00000196954	CASP4	TX; Mih1/TX; ICH-2; ICEREL-II; ICE(rel)II; Mih1		0	1	0	0	0	0	5.083	8.09	0.012	0.485	0.496
835	ENSG00000106144	CASP2	CASP-2; ICH1; PPP1R57; NEDD-2; NEDD2		0	1	0	0	0	0	5.083	8.09	0.012	0.485	0.496
4790	ENSG00000109320	NFKB1	NFkappaB; KBF1; NFKB-p105; NFKB-p50; CVID12; NF-kB1; NF-kappaB; NF-kappa-B; p105; EBP-1; p50		0	1	0	0	0	0	5.083	8.09	0.012	0.485	0.496
9973	ENSG00000173992	CCS	-		0	0	0	0	1	0	6.53	3.378	0.006	0.487	0.493
2560	ENSG00000163288	GABRB1	EIEE45		1	1	0	0	0	0	5.255	3.378	0.087	0.405	0.492
356	ENSG00000117560	FASLG	TNFSF6; APT1LG1; TNLG1A; CD95-L; ALPS1B; FASL; CD95L; APTL; CD178		0	0	0	0	1	0	5.083	8.09	0.006	0.485	0.491
7416	ENSG00000213585	VDAC1	VDAC-1; PORIN		0	1	2	0	0	0	5.206	6.387	0.03	0.46	0.49
5335	ENSG00000124181	PLCG1	PLC-II; NCKAP3; PLC1; PLC148; PLCgamma1		2	0	0	0	0	0	5.206	0	0.151	0.336	0.487
2767	ENSG00000088256	GNA11	HHC2; GNA-11; HYPOC2; FBH; FBH2; FHH2		2	0	0	0	0	0	5.206	0	0.151	0.336	0.487
6647	ENSG00000142168	SOD1	hSod1; HEL-S-44; ALS1; IPOA; ALS; SOD; homodimer		0	1	0	0	0	0	6.53	2.786	0.012	0.476	0.487
10399	ENSG00000204628	RACK1	H12.3; GNB2L1; PIG21; Gnb2-rs1; HLC-7		4	0	0	0	0	0	0	9.532	0.302	0.184	0.486
9252	ENSG00000100784	RPS6KA5	MSPK1; RLPK; MSK1		1	1	0	0	0	0	5.083	3.561	0.087	0.397	0.484
4137	ENSG00000186868; ENSG00000276155; ENSG00000277956	MAPT	PPND; MTBT1; PPP1R103; TAU; FTDP-17; MSTD; MAPTL; MTBT2; DDPAC		0	3	0	0	0	0	5.083	6.201	0.035	0.448	0.483
1903	ENSG00000213694	S1PR3	EDG3; S1P3; LPB3; EDG-3		0	1	0	0	0	0	5.255	6.648	0.012	0.468	0.48
2775	ENSG00000087258	GNAO1	EIEE17; HLA-DQB1; G-ALPHA-o; GNAO		0	2	2	0	1	0	4.832	6.201	0.047	0.432	0.479
10912	ENSG00000130222	GADD45G	GRP17; CR6; GADD45gamma; DDIT2		0	2	0	0	0	0	5.083	6.387	0.023	0.452	0.475
2185	ENSG00000120899	PTK2B	RAFTK; CAKB; FADK2; CADTK; PKB; PTK; FAK2; PYK2		0	1	0	0	0	0	5.206	6.387	0.012	0.46	0.471
6263	ENSG00000198838	RYR3	RYR-3		0	0	0	0	0	1	5.206	6.648	0.006	0.465	0.471
5602	ENSG00000109339	MAPK10	JNK3A; PRKM10; p54bSAPK; JNK3; p493F12; SAPK1b		1	1	0	0	0	0	5.083	2.682	0.087	0.38	0.467
2359	ENSG00000187474	FPR3	FMLPY; FPRL2; FML2_HUMAN; FPRH1; FPRH2; FMLP-R-II; RMLP-R-I		0	3	0	0	0	0	5.255	4.631	0.035	0.429	0.464
1647	ENSG00000116717	GADD45A	DDIT1; GADD45		0	1	0	0	0	0	5.083	6.387	0.012	0.452	0.463
2565	ENSG00000163285	GABRG1	-		0	3	0	0	0	1	5.255	3.378	0.041	0.405	0.445
4741	ENSG00000104722	NEFM	NF-M; NFM; NEF3		0	2	0	0	0	0	6.53	0	0.023	0.422	0.445
2885	ENSG00000177885	GRB2	ASH; Grb3-3; MST084; MSTP084; EGFRBP-GRB2; NCKAP2		0	3	0	0	1	0	5.083	3.561	0.041	0.397	0.438
2247	ENSG00000138685	FGF2	FGF-2; HBGF-2; BFGF; FGFB		0	1	0	0	1	0	5.083	4.631	0.017	0.418	0.435
2566	ENSG00000113327	GABRG2	CAE2; ECA2; GEFSP3		0	2	0	0	1	0	5.255	3.378	0.029	0.405	0.434
6748	ENSG00000180879	SSR4	CDG1Y; TRAPD		0	1	0	0	0	0	6.53	0	0.012	0.422	0.433
885	ENSG00000187094	CCK	-		1	1	0	0	1	0	5.255	0	0.093	0.339	0.432
2834	ENSG00000119973	PRLHR	GPR10; GR3; PrRPR		1	0	0	1	0	0	5.255	0	0.093	0.339	0.432
1234	ENSG00000160791	CCR5	CKR5; IDDM22; CKR-5; CC-CKR-5; CCCKR5; CCR-5; CD195; CMKBR5		4	0	0	0	0	0	0	6.648	0.302	0.128	0.431
1432	ENSG00000112062	MAPK14	PRKM14; SAPK2A; Mxi2; RK; CSBP1; EXIP; p38; p38ALPHA; CSBP; CSBP2; CSPB1; PRKM15		0	1	0	0	0	0	5.083	4.631	0.012	0.418	0.429
4763	ENSG00000196712	NF1	NFNS; VRNF; WSS		0	4	0	0	0	0	5.083	2.81	0.046	0.383	0.429
2065	ENSG00000065361	ERBB3	HER3; c-erbB-3; LCCS2; MDA-BF-1; c-erbB3; erbB3-S; ErbB-3; p180-ErbB3; p45-sErbB3; p85-sErbB3		0	2	0	0	0	0	5.206	3.561	0.023	0.405	0.428
5319	ENSG00000170890	PLA2G1B	PLA2; PLA2A; PPLA2		1	2	0	0	0	0	5.083	0	0.099	0.328	0.427
776	ENSG00000157388	CACNA1D	CACNL1A2; CACH3; SANDD; PASNA; CCHL1A2; CACN4; Cav1.3		0	2	0	0	0	0	5.206	3.378	0.023	0.402	0.425
2893	ENSG00000152578	GRIA4	GLURD; GLUR4; GluA4; GLUR4C		0	0	0	0	1	0	5.255	4.069	0.006	0.418	0.424
6622	ENSG00000145335	SNCA	PD1; NACP; PARK1; PARK4		1	3	1	0	0	0	2.277	8.09	0.119	0.303	0.423
786	ENSG00000108878	CACNG1	CACNLG		0	2	0	0	0	0	5.083	3.378	0.023	0.394	0.417
2894	ENSG00000182771	GRID1	GluD1		0	1	0	0	0	0	5.255	3.378	0.012	0.405	0.416
5020	ENSG00000101405	OXT	OT; OT-NPI; OXT-NPI		1	0	0	0	0	0	5.255	0	0.076	0.339	0.415
4353	ENSG00000005381	MPO	-		0	0	0	0	1	1	3.799	8.09	0.012	0.402	0.413
490	ENSG00000070961	ATP2B1	PMCA1; PMCA1kb		0	1	0	0	0	0	5.206	3.378	0.012	0.402	0.413
2557	ENSG00000109158	GABRA4	-		0	0	0	0	0	1	5.255	3.378	0.006	0.405	0.411
2554	ENSG00000022355	GABRA1	EJM5; ECA4; EJM; EIEE19		0	0	0	0	1	0	5.255	3.378	0.006	0.405	0.411
7419	ENSG00000078668	VDAC3	VDAC-3; HD-VDAC3		0	0	0	0	1	0	5.206	3.378	0.006	0.402	0.407
1848	ENSG00000139318	DUSP6	MKP3; HH19; PYST1		0	2	0	0	0	0	5.083	2.81	0.023	0.383	0.406
5601	ENSG00000050748	MAPK9	JNK2B; JNK-55; PRKM9; SAPK; p54a; p54aSAPK; JNK2; JNK2A; JNK2BETA; SAPK1a; JNK2ALPHA		0	2	0	0	0	0	5.083	2.682	0.023	0.38	0.403
5495	ENSG00000138032	PPM1B	PP2C-beta; PP2CBETA; PP2CB; PP2C-beta-X; PPC2BETAX		0	2	0	0	0	0	5.083	2.682	0.023	0.38	0.403
2668	ENSG00000168621	GDNF	ATF1; ATF; HSCR3; ATF2; HFB1-GDNF		3	0	0	1	0	0	0	8.09	0.244	0.156	0.4
7068	ENSG00000151090	THRB	C-ERBA-BETA; THR1; THRB2; GRTH; NR1A2; PRTH; THRB1; C-ERBA-2; ERBA2		0	2	0	0	0	0	5.255	1.843	0.023	0.375	0.398
2796	ENSG00000147437	GNRH1	GRH; GNRH; LNRH; LHRH		0	0	0	0	1	0	5.255	2.702	0.006	0.392	0.398
3554	ENSG00000115594	IL1R1	D2S1473; IL1R; CD121A; IL-1R-alpha; P80; IL1RA		0	1	0	0	0	0	5.083	2.825	0.012	0.383	0.395
1846	ENSG00000120875	DUSP4	HVH2; MKP2; MKP-2; TYP		0	1	0	0	0	0	5.083	2.81	0.012	0.383	0.394
1847	ENSG00000138166	DUSP5	DUSP; HVH3		0	1	0	0	0	0	5.083	2.682	0.012	0.38	0.392
5599	ENSG00000107643	MAPK8	JNK21B1/2; JNK-46; SAPK1c; JNK1; JNK; JNK1A2; PRKM8; SAPK1		0	1	0	0	0	0	5.083	2.682	0.012	0.38	0.392
3551	ENSG00000104365	IKBKB	IKK-beta; IKK2; IMD15; IKKB; NFKBIKB		0	1	0	0	0	0	5.083	2.682	0.012	0.38	0.392
9294	ENSG00000267534	S1PR2	H218; Gpcr13; S1P2; DFNB68; AGR16; EDG5; EDG-5; LPB2		0	1	0	0	0	0	5.255	1.928	0.012	0.377	0.388
3000	ENSG00000132518	GUCY2D	retGC; LCA; ROS-GC1; CORD6; CYGD; GUC1A4; LCA1; RETGC-1; ROSGC; RCD2; CORD5; GUC2D		0	0	0	0	1	0	4.832	3.561	0.006	0.381	0.387
5597	ENSG00000069956	MAPK6	ERK3; PRKM6; p97MAPK; HsT17250		0	0	0	0	1	0	5.083	2.682	0.006	0.38	0.386
11072	ENSG00000275932; ENSG00000276023	DUSP14	MKP-L; MKP6		0	0	0	0	1	0	5.083	2.682	0.006	0.38	0.386
1850	ENSG00000273793; ENSG00000278165; ENSG00000184545	DUSP8	HB5; HVH-5; HVH8; C11orf81		0	0	0	0	0	1	5.083	2.682	0.006	0.38	0.386
5593	ENSG00000138669	PRKG2	PRKGR2; cGK2; cGKII		0	0	0	0	1	0	4.832	3.378	0.006	0.377	0.383
5187	ENSG00000179094	PER1	hPER; RIGUI; PER		5	0	0	0	0	0	0	0	0.378	0	0.378
3312	ENSG00000109971	HSPA8	LAP1; LAP-1; HSC70; HSPA10; HEL-33; HSC54; HSC71; HSP71; HSP73; HEL-S-72p; NIP71		0	0	2	0	0	0	5.083	1.439	0.018	0.356	0.374
3316	ENSG00000170276	HSPB2	Hs.78846; LOH11CR1K; MKBP; HSP27		0	0	1	0	1	0	5.083	1.439	0.015	0.356	0.371
6696	ENSG00000118785	SPP1	BSPI; ETA-1; OPN; BNSP		0	1	0	0	0	0	3.023	8.09	0.012	0.352	0.363
5728	ENSG00000171862; ENSG00000283094	PTEN	BZS; PTEN1; MMAC1; MHAM; TEP1; 10q23del; DEC; GLM2; CWS1		0	1	0	0	0	0	3.023	8.09	0.012	0.352	0.363
4208	ENSG00000081189	MEF2C	C5DELq14.3; DEL5q14.3		0	3	0	0	0	0	5.083	0	0.035	0.328	0.363
3479	ENSG00000017427	IGF1	IGF-I; MGF; IGFI		0	1	0	0	0	0	4.832	1.893	0.012	0.349	0.36
9588	ENSG00000117592	PRDX6	NSGPx; HEL-S-128m; PRX; p29; 1-Cys; AOP2; aiPLA2		0	0	3	0	0	0	4.279	2.786	0.027	0.33	0.358
3707	ENSG00000143772	ITPKB	IP3-3KB; IP3K; IP3K-B; IP3KB; PIG37		0	1	0	0	1	0	5.206	0	0.017	0.336	0.354
4792	ENSG00000100906	NFKBIA	IKBA; MAD-3; NFKBI		0	6	0	0	0	0	2.478	6.387	0.07	0.283	0.353
7200	ENSG00000170893	TRH	TRF; Pro-TRH		0	0	0	0	1	1	5.255	0	0.012	0.339	0.351
9248	ENSG00000102195	GPR50	H9; Mel1c		0	1	0	0	0	0	5.255	0	0.012	0.339	0.351
6866	ENSG00000166863	TAC3	HH10; PRO1155; ZNEUROK1; NKNB; NKB		0	1	0	0	0	0	5.255	0	0.012	0.339	0.351
3706	ENSG00000137825	ITPKA	IP3KA; IP3-3KA		0	1	0	0	0	0	5.206	0	0.012	0.336	0.348
7134	ENSG00000114854	TNNC1	CMH13; TN-C; CMD1Z; TNC; TNNC		0	1	0	0	0	0	5.206	0	0.012	0.336	0.348
51083	ENSG00000069482	GAL	GMAP; ETL8; GALN; GAL-GMAP; GLNN		0	0	0	0	1	0	5.255	0	0.006	0.339	0.345
7434	ENSG00000106018	VIPR2	PACAP-R-3; DUP7q36.3; PACAP-R3; VIP-R-2; C16DUPq36.3; VPAC2; VPCAP2R; VPAC2R		0	0	0	0	0	1	5.255	0	0.006	0.339	0.345
23620	ENSG00000169006	NTSR2	NTR2		0	0	0	0	1	0	5.255	0	0.006	0.339	0.345
59340	ENSG00000134489	HRH4	GPRv53; BG26; HH4R; AXOR35; GPCR105; H4R; H4		0	0	0	0	0	1	5.255	0	0.006	0.339	0.345
9630	ENSG00000156049	GNA14	-		0	0	0	0	1	0	5.206	0	0.006	0.336	0.342
1499	ENSG00000168036	CTNNB1	CTNNB; MRD19; armadillo		0	2	0	0	0	0	3.023	6.387	0.023	0.319	0.342
5880	ENSG00000128340	RAC2	EN-7; HSPC022; Gx; p21-Rac2		0	1	0	0	0	0	5.083	0	0.012	0.328	0.34
3925	ENSG00000117632	STMN1	PR22; Lag; PP19; SMN; C1orf215; OP18; LAP18; PP17		0	1	0	0	0	0	5.083	0	0.012	0.328	0.34
5922	ENSG00000155903	RASA2	GAP1M		0	1	0	0	0	0	5.083	0	0.012	0.328	0.34
221357	ENSG00000182793	GSTA5	-		0	1	0	0	0	0	5.083	0	0.012	0.328	0.34
2948	ENSG00000168765	GSTM4	GTM4; GSTM4-4		0	1	0	0	0	0	5.083	0	0.012	0.328	0.34
2949	ENSG00000134201	GSTM5	GTM5; GSTM5-5		0	1	0	0	0	0	5.083	0	0.012	0.328	0.34
409	ENSG00000141480	ARRB2	ARR2; BARR2; ARB2		0	1	0	0	0	0	5.083	0	0.012	0.328	0.34
8864	ENSG00000132326	PER2	FASPS; FASPS1		4	3	0	0	0	0	0	0	0.337	0	0.337
2534	ENSG00000010810	FYN	SYN; SLK; p59-FYN		1	0	0	0	0	0	3.023	3.378	0.076	0.261	0.336
2939	ENSG00000244067	GSTA2	GTA2; GTH2; GST2; GSTA2-2		0	0	0	0	1	0	5.083	0	0.006	0.328	0.334
2122	ENSG00000085276	MECOM	EVI1; PRDM3; AML1-EVI-1; MDS1; RUSAT2; KMT8E; MDS1-EVI1		0	0	0	0	1	0	5.083	0	0.006	0.328	0.334
10125	ENSG00000172575	RASGRP1	V; CALDAG-GEFI; CALDAG-GEFII; RASGRP; hRasGRP1		0	0	0	0	1	0	5.083	0	0.006	0.328	0.334
57369	ENSG00000159248	GJD2	GJA9; CX36		1	0	0	0	0	0	3.961	0	0.076	0.256	0.331
242	ENSG00000179477	ALOX12B	12R-LOX; ARCI2		0	1	0	0	1	0	4.279	1.929	0.017	0.314	0.331
2770	ENSG00000127955	GNAI1	Gi		0	0	2	0	0	0	4.832	0	0.018	0.312	0.33
3688	ENSG00000150093	ITGB1	CD29; FNRB; MDF2; VLA-BETA; VLAB; GPIIA; MSK12		1	0	0	0	0	0	3.023	3.038	0.076	0.254	0.33
637	ENSG00000015475	BID	FP497		0	1	0	0	0	0	2.478	8.09	0.012	0.316	0.328
1020	ENSG00000164885	CDK5	PSSALRE; LIS7		2	0	0	1	0	0	0	8.09	0.168	0.156	0.324
5522	ENSG00000074211	PPP2R2C	B55-GAMMA; PR55G; IMYPNO1; IMYPNO; PR52		0	1	0	0	0	0	4.832	0	0.012	0.312	0.324
317	ENSG00000120868	APAF1	APAF-1; CED4		0	0	0	0	0	1	2.478	8.09	0.006	0.316	0.322
3329	ENSG00000144381	HSPD1	HLD4; HuCHA60; CPN60; GROEL; SPG13; HSP-60; HSP65; HSP60		0	1	0	0	0	0	2.35	8.09	0.012	0.308	0.32
59344	ENSG00000179148	ALOXE3	ARCI3; eLOX3; E-LOX; eLOX-3		0	0	0	0	1	0	4.279	1.929	0.006	0.314	0.32
5590	ENSG00000067606	PRKCZ	PKC2; PKC-ZETA		0	1	0	0	1	0	2.171	8.09	0.017	0.297	0.314
8288	ENSG00000121053	EPX	EPX-PEN; EPP; EPO; EPXD		0	0	0	0	1	1	3.799	2.825	0.012	0.3	0.312
7846	ENSG00000167552	TUBA1A	LIS3; B-ALPHA-1; TUBA3		0	4	1	0	0	0	3.961	0	0.056	0.256	0.311
4025	ENSG00000167419	LPO	SPO		0	0	0	0	0	1	3.799	2.786	0.006	0.299	0.305
5315	ENSG00000067225	PKM	CTHBP; HEL-S-30; PK3; OIP3; TCB; THBP1; PKM2		0	1	5	0	0	0	3.264	1.896	0.057	0.247	0.305
2697	ENSG00000152661	GJA1	AVSD3; EKVP; PPKCA; GJAL; CX43; ODDD; HSS; CMDR; HLHS1		0	1	0	0	0	0	3.961	1.898	0.012	0.293	0.304
7852	ENSG00000121966	CXCR4	HSY3RR; FB22; HM89; LAP-3; NPYY3R; WHIM; CD184; LAP3; LESTR; WHIMS; D2S201E; NPY3R; NPYRL; LCR1; NPYR		4	0	0	0	0	0	0	0	0.302	0	0.302
2335	ENSG00000115414	FN1	FNZ; GFND; CIG; ED-B; GFND2; MSF; FINC; FN; LETS		0	3	0	0	0	0	3.023	3.561	0.035	0.264	0.299
351	ENSG00000142192	APP	CTFgamma; ABETA; AD1; PN2; ABPP; CVAP; AAA; APPI; PN-II		0	2	0	0	0	0	2.277	6.648	0.023	0.275	0.299
2729	ENSG00000001084	GCLC	GLCLC; GCS; GCL; GLCL		1	0	0	0	1	0	2.665	1.896	0.081	0.209	0.29
51400	ENSG00000214517	PPME1	PME-1		0	1	0	0	0	0	4.279	0	0.012	0.276	0.288
13	ENSG00000114771	AADAC	CES5A1; DAC		0	1	0	0	0	0	4.279	0	0.012	0.276	0.288
1278	ENSG00000164692	COL1A2	OI4		0	2	0	0	0	0	3.023	3.561	0.023	0.264	0.287
7299	ENSG00000077498	TYR	OCA1; OCA1A; ATN; OCAIA; SHEP3; CMM8		0	0	0	0	1	0	3.799	1.843	0.006	0.281	0.287
1582	ENSG00000180432	CYP8B1	CP8B; CYP12		0	0	0	0	1	0	3.799	1.841	0.006	0.281	0.287
2730	ENSG00000023909	GCLM	GLCLR		1	0	0	0	0	0	2.665	1.896	0.076	0.209	0.284
230	ENSG00000109107	ALDOC	ALDC		0	0	5	0	0	0	3.264	1.43	0.046	0.238	0.284
5230	ENSG00000102144	PGK1	PGKA; HEL-S-68p; MIG10		0	0	2	0	0	0	3.264	2.682	0.018	0.263	0.281
7277	ENSG00000127824	TUBA4A	TUBA1; H2-ALPHA; ALS22		0	2	0	0	0	0	3.961	0	0.023	0.256	0.279
322	ENSG00000166313	APBB1	FE65; RIR; MGC:9072		0	1	0	0	0	0	2.277	6.201	0.012	0.267	0.278
7167	ENSG00000111669	TPI1	TPID; HEL-S-49; TPI; TIM		0	1	2	0	0	0	3.264	1.929	0.03	0.248	0.278
5170	ENSG00000140992	PDPK1	PDK1; PDPK2; PDPK2P; PRO0461		0	1	0	0	0	0	3.023	3.561	0.012	0.264	0.276
1958	ENSG00000120738	EGR1	KROX-24; NGFI-A; TIS8; AT225; ZIF-268; ZNF225; G0S30		3	4	0	0	0	0	0	0	0.273	0	0.273
595	ENSG00000110092	CCND1	D11S287E; BCL1; U21B31; PRAD1		0	2	0	0	0	0	3.023	2.81	0.023	0.25	0.273
1291	ENSG00000142156	COL6A1	OPLL; BTHLM1; UCHMD1		0	1	0	0	0	0	3.023	3.378	0.012	0.261	0.272
7278	ENSG00000198033	TUBA3C	bA408E5.3; TUBA2		0	1	0	0	0	0	3.961	0	0.012	0.256	0.267
4191	ENSG00000146701	MDH2	MGC:3559; M-MDH; MOR1; MDH		0	0	2	0	0	0	3.264	1.896	0.018	0.247	0.266
5747	ENSG00000169398	PTK2	FRNK; FAK; FAK1; PPP1R71; pp125FAK; p125FAK; FADK		0	1	0	0	1	0	3.023	2.682	0.017	0.247	0.265
114	ENSG00000155897	ADCY8	HBAC1; AC8; ADCY3		3	0	0	0	0	0	0	1.828	0.227	0.035	0.262
3909	ENSG00000053747	LAMA3	E170; BM600; LAMNA; LOCS		0	0	0	0	1	0	3.023	3.038	0.006	0.254	0.26
6531	ENSG00000142319; ENSG00000276996	SLC6A3	DAT; PKDYS; DAT1		3	0	0	0	0	0	0	1.687	0.227	0.033	0.259
4190	ENSG00000014641	MDH1	MDH-s; HEL-S-32; MDHA; MGC:1375; MOR2		0	1	0	0	0	0	3.264	1.896	0.012	0.247	0.259
5063	ENSG00000077264	PAK3	MRX47; OPHN3; bPAK; ARA; PAK-3; MRX30; PAK3beta; beta-PAK		0	1	0	0	0	0	3.023	2.682	0.012	0.247	0.259
2746	ENSG00000148672	GLUD1	GDH; GDH1; GLUD		0	0	1	0	1	0	2.665	3.561	0.015	0.241	0.256
826	ENSG00000126247	CAPNS1	CAPN4; CDPS; CANP; CANPS; CALPAIN4; CSS1		0	2	0	0	0	0	3.023	1.893	0.023	0.232	0.255
1212	ENSG00000175416	CLTB	LCB		0	2	0	0	0	0	3.573	0	0.023	0.231	0.254
1977	ENSG00000151247	EIF4E	EIF4F; EIF4E1; eIF-4E; AUTS19; CBP; EIF4EL1		1	0	0	0	0	0	2.171	1.952	0.076	0.178	0.253
22934	ENSG00000153574	RPIA	RPI; RPIAD		0	0	0	0	1	0	3.264	1.896	0.006	0.247	0.253
2805	ENSG00000120053	GOT1	cAspAT; GIG18; AST1; cCAT; ASTQTL1		0	0	1	0	0	0	3.264	1.571	0.009	0.241	0.25
5179	ENSG00000181195	PENK	PENK-A; PE		3	2	0	0	0	0	0	0	0.25	0	0.25
88	ENSG00000077522	ACTN2	CMD1AA; CMH23		0	1	0	0	0	1	3.023	1.898	0.017	0.232	0.249
5581	ENSG00000171132	PRKCE	PKCE; nPKC-epsilon		1	1	0	0	0	0	0	8.09	0.087	0.156	0.243
1213	ENSG00000141367	CLTC	CLTCL2; CHC17; CLH-17; Hc; CHC		0	0	1	0	0	0	3.573	0	0.009	0.231	0.24
3912	ENSG00000091136	LAMB1	CLM; LIS5		0	0	0	0	1	0	3.023	1.893	0.006	0.232	0.238
2937	ENSG00000100983	GSS	HEL-S-64p; HEL-S-88n; GSHS		0	1	0	0	0	0	2.665	2.786	0.012	0.226	0.238
5354	ENSG00000123560	PLP1	SPG2; MMPL; HLD1; PLP; GPM6C; PLP/DM20; PMD		0	10	0	0	0	0	0	6.201	0.116	0.12	0.236
5573	ENSG00000108946	PRKAR1A	ACRDYS1; CAR; CNC; PPNAD1; ADOHR; CNC1; PRKAR1; TSE1; PKR1		0	2	0	0	0	0	2.478	2.682	0.023	0.212	0.235
5575	ENSG00000188191	PRKAR1B	PRKAR1		0	2	0	0	0	0	2.478	2.682	0.023	0.212	0.235
9455	ENSG00000103942	HOMER2	CPD; DFNA68; VESL-2; ACPD; HOMER-2		2	0	0	0	0	0	0	4.069	0.151	0.079	0.23
7086	ENSG00000163931	TKT	HEL107; TK; SDDHD; TKT1; HEL-S-48		0	0	2	0	0	0	3.264	0	0.018	0.211	0.229
55885	ENSG00000048540	LMO3	Rhom-3; RBTN3; RHOM3; RBTNL2		3	0	0	0	0	0	0	0	0.227	0	0.227
4311	ENSG00000196549	MME	CALLA; NEP; SCA43; CD10; CMT2T; SFE		1	0	0	0	0	0	2.277	0	0.076	0.147	0.223
440001	-	-	-		0	1	0	0	0	0	3.264	0	0.012	0.211	0.222
4615	ENSG00000172936	MYD88	MYD88D		0	0	0	0	1	0	2.478	2.825	0.006	0.215	0.221
11163	ENSG00000173598	NUDT4	HDCMB47P; DIPP2alpha; DIPP2beta; DIPP2		0	3	0	0	0	0	0	9.532	0.035	0.184	0.219
6199	ENSG00000175634	RPS6KB2	S6K-beta2; STK14B; P70-beta-2; S6K2; P70-beta-1; P70-beta; p70S6Kb; KLS; SRK; p70(S6K)-beta		0	2	0	0	0	0	2.171	2.81	0.023	0.195	0.218
867	ENSG00000110395	CBL	FRA11B; C-CBL; NSLL; RNF55; CBL2		0	0	0	0	1	0	2.171	3.561	0.006	0.209	0.215
2328	ENSG00000007933	FMO3	dJ127D3.1; FMOII; TMAU		0	0	0	0	1	0	2.665	1.841	0.006	0.208	0.214
60	ENSG00000075624	ACTB	BRWS1; PS1TP5BP1		0	0	2	0	0	0	3.023	0	0.018	0.195	0.214
2166	ENSG00000117480	FAAH	FAAH-1; PSAB		2	0	0	1	1	0	0	1.929	0.174	0.037	0.211
796	ENSG00000110680	CALCA	CALC1; CGRP; CT; PCT; CGRP1; KC; CGRP-I		0	2	0	0	0	0	0	9.532	0.023	0.184	0.207
10486	ENSG00000112186	CAP2	-		0	2	0	0	0	0	0	9.532	0.023	0.184	0.207
1230	ENSG00000163823	CCR1	CKR-1; CMKBR1; CD191; CKR1; HM145; MIP1aR; SCYAR1		0	2	0	0	0	0	0	9.532	0.023	0.184	0.207
825	ENSG00000092529	CAPN3	LGMD2A; CANPL3; nCL-1; p94; CANP3; LGMD2		0	1	0	0	0	0	3.023	0	0.012	0.195	0.207
3655	ENSG00000091409	ITGA6	ITGA6B; VLA-6; CD49f		0	1	0	0	0	0	3.023	0	0.012	0.195	0.207
824	ENSG00000162909	CAPN2	CANP2; CANPL2; CANPml; mCANP		0	1	0	0	0	0	3.023	0	0.012	0.195	0.207
1373	ENSG00000021826	CPS1	CPSASE1; PHN		0	0	0	0	0	1	2.665	1.406	0.006	0.199	0.205
4502	ENSG00000125148	MT2A	MT2		0	6	0	0	1	0	0	6.648	0.076	0.128	0.204
3593	ENSG00000113302	IL12B	IMD29; CLMF2; CLMF; IL-12B; IMD28; NKSF; NKSF2		0	0	0	0	1	0	2.35	2.383	0.006	0.198	0.204
6804	ENSG00000106089	STX1A	HPC-1; P35-1; STX1; SYN1A		0	2	0	0	0	0	2.26	1.687	0.023	0.179	0.202
3694	ENSG00000115221	ITGB6	AI1H		0	0	0	0	1	0	3.023	0	0.006	0.195	0.201
7057	ENSG00000137801	THBS1	TSP; TSP1; THBS; THBS-1; TSP-1		0	0	0	0	1	0	3.023	0	0.006	0.195	0.201
3371	ENSG00000041982	TNC	150-225; GMEM; JI; GP; TN; TN-C; DFNA56; HXB		0	0	0	0	0	1	3.023	0	0.006	0.195	0.201
1363	ENSG00000109472	CPE	CPH		0	4	0	0	0	0	2.35	0	0.046	0.152	0.198
8611	ENSG00000067113	PLPP1	PAP-2a; PPAP2A; LLP1a; LPP1; PAP2		0	1	0	0	0	0	0	9.532	0.012	0.184	0.196
6347	ENSG00000108691	CCL2	SMC-CF; MCAF; SCYA2; HC11; HSMCR30; GDCF-2; MCP-1; MCP1		0	1	0	0	0	0	0	9.532	0.012	0.184	0.196
11130	ENSG00000122952	ZWINT	ZWINT1; HZwint-1; KNTC2AP; SIP30		0	1	0	0	0	0	0	9.532	0.012	0.184	0.196
2596	ENSG00000172020	GAP43	B-50; PP46		0	1	0	0	0	0	0	9.532	0.012	0.184	0.196
4897	ENSG00000091129	NRCAM	-		1	0	0	0	0	0	0	6.201	0.076	0.12	0.195
7345	ENSG00000154277	UCHL1	PARK5; PGP9.5; PGP95; Uch-L1; PGP 9.5; HEL-117; HEL-S-53; NDGOA		0	1	4	0	0	0	2.26	0	0.048	0.146	0.194
8326	ENSG00000188763	FZD9	CD349; FZD3		0	2	0	0	0	0	2.6	0	0.023	0.168	0.191
55784	ENSG00000140563	MCTP2	-		0	0	0	0	0	1	0	9.532	0.006	0.184	0.19
11165	ENSG00000272325	NUDT3	DIPP; DIPP1; DIPP-1		0	0	0	0	0	1	0	9.532	0.006	0.184	0.19
10231	ENSG00000172348	RCAN2	DSCR1L1; MCIP2; ZAKI-4; RCN2; ZAKI4; CSP2		0	0	0	0	1	0	0	9.532	0.006	0.184	0.19
1607	ENSG00000136267	DGKB	DGK-BETA; DGK; DAGK2		0	0	0	0	0	1	0	9.532	0.006	0.184	0.19
8527	ENSG00000077044; ENSG00000280873	DGKD	dgkd-2; DGKdelta		0	0	0	0	0	1	0	9.532	0.006	0.184	0.19
10891	ENSG00000109819	PPARGC1A	PPARGC1; PGC-1(alpha); PGC1; PGC-1v; LEM6; PGC-1alpha; PGC1A		0	1	0	0	0	0	2.171	1.965	0.012	0.178	0.19
2	ENSG00000175899	A2M	FWP007; S863-7; A2MD; CPAMD5		0	0	0	0	0	1	2.277	1.898	0.006	0.184	0.19
9322	ENSG00000125733	TRIP10	STOT; STP; TRIP-10; CIP4; HSTP		0	4	0	0	0	0	2.171	0	0.046	0.14	0.187
4129	ENSG00000069535	MAOB	-		2	0	0	0	0	0	0	1.841	0.151	0.036	0.187
112	ENSG00000174233	ADCY6	AC6; LCCS8		2	0	0	0	0	0	0	1.828	0.151	0.035	0.186
1978	ENSG00000187840	EIF4EBP1	4EBP1; 4E-BP1; PHAS-I; BP-1		0	0	0	0	1	0	2.171	1.952	0.006	0.178	0.184
6446	ENSG00000118515	SGK1	SGK		0	5	0	0	0	0	0	6.387	0.058	0.123	0.181
213	ENSG00000163631	ALB	HSA; PRO0883; PRO0903; PRO1341		0	0	2	0	1	0	0	8.09	0.024	0.156	0.18
1026	ENSG00000124762	CDKN1A	CIP1; CAP20; CDKN1; MDA-6; P21; SDI1; WAF1; p21CIP1		0	2	0	0	0	0	0	8.09	0.023	0.156	0.18
5414	ENSG00000108387	2017-09-04	H5; hCDCREL-2; ARTS; CE5B3; PNUTL2; hucep-7; BRADEION; SEP4; MART		0	2	0	0	0	0	0	8.09	0.023	0.156	0.18
4118	ENSG00000172005	MAL	-		0	2	0	0	0	0	0	8.09	0.023	0.156	0.18
3604	ENSG00000049249	TNFRSF9	CDw137; CD137; ILA; 4-1BB		0	2	0	0	0	0	0	8.09	0.023	0.156	0.18
3304	ENSG00000212866; ENSG00000232804; ENSG00000204388; ENSG00000231555; ENSG00000224501	HSPA1B	HSP70-1B; HSP70-2; HSP70.2		0	2	0	0	0	0	0	8.09	0.023	0.156	0.18
5214	ENSG00000067057	PFKP	PFK-C; PFKF; PFK-P; ATP-PFK		0	1	0	0	0	0	2.171	1.43	0.012	0.168	0.179
5105	ENSG00000124253	PCK1	PEPCK-C; PEPCK1; PEPCKC		0	1	0	0	0	0	2.171	1.423	0.012	0.168	0.179
3107	ENSG00000206435; ENSG00000233841; ENSG00000228299; ENSG00000206452; ENSG00000237022; ENSG00000225691; ENSG00000204525	HLA-C	HLC-C; MHC; HLAC; D6S204; HLA-JY3; PSORS1		0	2	0	0	0	0	2.35	0	0.023	0.152	0.175
3122	ENSG00000227993; ENSG00000204287; ENSG00000277263; ENSG00000230726; ENSG00000206308; ENSG00000226260; ENSG00000228987; ENSG00000234794	HLA-DRA	HLA-DRA1		0	2	0	0	0	0	2.35	0	0.023	0.152	0.175
7018	ENSG00000091513	TF	HEL-S-71p; PRO1557; PRO2086; TFQTL1		0	4	0	0	0	0	0	6.648	0.046	0.128	0.175
7001	ENSG00000167815	PRDX2	NKEF-B; PRXII; PTX1; PRP; TSA; NKEFB; PRX2; TPX1; HEL-S-2a; TDPX1		0	0	2	0	0	0	0	8.09	0.018	0.156	0.175
8313	ENSG00000168646	AXIN2	AXIL; ODCRCS		0	0	0	0	1	0	2.6	0	0.006	0.168	0.174
7070	ENSG00000154096	THY1	CDw90; CD90		0	1	0	0	1	0	0	8.09	0.017	0.156	0.174
5977	ENSG00000133884	DPF2	UBID4; REQ; ubi-d4		0	1	0	0	1	0	0	8.09	0.017	0.156	0.174
5837	ENSG00000068976	PYGM	-		0	0	0	0	1	0	2.171	1.325	0.006	0.166	0.172
7704	ENSG00000109906	ZBTB16	PLZF; ZNF145		0	4	0	0	0	0	0	6.387	0.046	0.123	0.17
4671	ENSG00000276068; ENSG00000278613; ENSG00000249437	NAIP	NLRB1; psiNAIP; BIRC1		0	1	0	0	0	0	0	8.09	0.012	0.156	0.168
3574	ENSG00000104432	IL7	IL-7		0	1	0	0	0	0	0	8.09	0.012	0.156	0.168
8851	ENSG00000176749	CDK5R1	p25; NCK5A; p23; p35nck5a; CDK5P35; p35; CDK5R		0	1	0	0	0	0	0	8.09	0.012	0.156	0.168
3428	ENSG00000163565	IFI16	IFNGIP1; PYHIN2		0	1	0	0	0	0	0	8.09	0.012	0.156	0.168
54205	ENSG00000172115	CYCS	THC4; CYC; HCS		0	1	0	0	0	0	0	8.09	0.012	0.156	0.168
10018	ENSG00000153094	BCL2L11	BOD; BAM; BIM		0	1	0	0	0	0	0	8.09	0.012	0.156	0.168
5625	ENSG00000100033	PRODH	POX; PRODH2; TP53I6; PIG6; PRODH1; HSPOX2		0	1	0	0	0	0	0	8.09	0.012	0.156	0.168
1054	ENSG00000153879	CEBPG	IG/EBP-1; GPE1BP		0	1	0	0	0	0	0	8.09	0.012	0.156	0.168
7159	ENSG00000143514	TP53BP2	P53BP2; ASPP2; BBP; PPP1R13A; 53BP2		0	1	0	0	0	0	0	8.09	0.012	0.156	0.168
7078	ENSG00000100234	TIMP3	K222; HSMRK222; K222TA2; SFD		0	1	0	0	0	0	0	8.09	0.012	0.156	0.168
1613	ENSG00000167657	DAPK3	ZIP; DLK; ZIPK		0	1	0	0	0	0	0	8.09	0.012	0.156	0.168
81542	ENSG00000139921	TMX1	PDIA11; TMX; TXNDC; TXNDC1		0	1	0	0	0	0	0	8.09	0.012	0.156	0.168
5371	ENSG00000140464	PML	MYL; TRIM19; RNF71; PP8675		0	1	0	0	0	0	0	8.09	0.012	0.156	0.168
664	ENSG00000176171	BNIP3	NIP3		0	1	0	0	0	0	0	8.09	0.012	0.156	0.168
23017	ENSG00000135472	FAIM2	TMBIM2; NMP35; NGP35; LFG2; LFG		0	1	0	0	0	0	0	8.09	0.012	0.156	0.168
8453	ENSG00000108094	CUL2	-		0	1	0	0	0	0	0	8.09	0.012	0.156	0.168
6252	ENSG00000139970	RTN1	NSP		0	4	0	0	0	0	0	6.201	0.046	0.12	0.166
9191	ENSG00000158796	DEDD	DEFT; CASP8IP1; KE05; DEDD1; FLDED1		0	0	1	0	0	0	0	8.09	0.009	0.156	0.165
7178	ENSG00000133112	TPT1	TCTP; p23; HRF; p02		0	0	1	0	0	0	0	8.09	0.009	0.156	0.165
396	ENSG00000141522	ARHGDIA	HEL-S-47e; GDIA1; RHOGDI-1; RHOGDI; NPHS8		0	0	1	0	0	0	0	8.09	0.009	0.156	0.165
3603	ENSG00000172349	IL16	prIL-16; NIL16; LCF; PRIL16		1	0	0	0	0	0	0	4.631	0.076	0.089	0.165
5328	ENSG00000122861	PLAU	ATF; u-PA; QPD; UPA; URK; BDPLT5		1	0	0	0	0	0	0	4.631	0.076	0.089	0.165
5338	ENSG00000129219	PLD2	PLD1C		0	1	0	0	0	0	2.372	0	0.012	0.153	0.165
3127	ENSG00000198502	HLA-DRB5	-		0	1	0	0	0	0	2.35	0	0.012	0.152	0.163
3123	ENSG00000236884; ENSG00000206240; ENSG00000206306; ENSG00000228080; ENSG00000229074; ENSG00000196126	HLA-DRB1	DRB1; HLA-DR1B; HLA-DRB; SS1		0	1	0	0	0	0	2.35	0	0.012	0.152	0.163
3125	ENSG00000231679; ENSG00000196101; ENSG00000230463	HLA-DRB3	HLA-DR1B; HLA-DR3B		0	1	0	0	0	0	2.35	0	0.012	0.152	0.163
3126	ENSG00000227357; ENSG00000231021; ENSG00000227826	HLA-DRB4	DRB4; DR4; HLA-DR4B		0	1	0	0	0	0	2.35	0	0.012	0.152	0.163
917	ENSG00000160654	CD3G	T3G; CD3-GAMMA; IMD17		0	0	0	0	1	0	0	8.09	0.006	0.156	0.162
301	ENSG00000135046	ANXA1	ANX1; LPC1		0	0	0	0	1	0	0	8.09	0.006	0.156	0.162
1612	ENSG00000196730	DAPK1	DAPK		0	0	0	0	0	1	0	8.09	0.006	0.156	0.162
7187	ENSG00000131323	TRAF3	CAP1; CD40bp; CRAF1; IIAE5; LAP1; CAP-1		0	0	0	0	1	0	0	8.09	0.006	0.156	0.162
3606	ENSG00000150782	IL18	IL-18; IL1F4; IL-1g; IGIF		0	0	0	0	1	0	0	8.09	0.006	0.156	0.162
6494	ENSG00000213445	SIPA1	SPA1		0	0	0	0	1	0	0	8.09	0.006	0.156	0.162
916	ENSG00000198851	CD3E	T3E; IMD18; TCRE		0	0	0	0	1	0	0	8.09	0.006	0.156	0.162
60675	ENSG00000163421	PROK2	HH4; KAL4; PK2; MIT1; BV8		0	0	0	0	1	0	0	8.09	0.006	0.156	0.162
1141	ENSG00000160716	CHRNB2	EFNL3; nAChRB2		1	0	0	1	0	0	0	3.378	0.093	0.065	0.158
11315	ENSG00000116288	PARK7	HEL-S-67p; DJ-1; DJ1		0	1	0	0	0	0	2.26	0	0.012	0.146	0.158
2861	ENSG00000170775	GPR37	EDNRBL; PAELR; hET(B)R-LP		0	1	0	0	0	0	2.26	0	0.012	0.146	0.158
118424	ENSG00000160087	UBE2J2	NCUBE-2; NCUBE2; PRO2121		0	0	0	0	1	0	2.26	0	0.006	0.146	0.152
1182	ENSG00000109572	CLCN3	CLC3; ClC-3		0	2	0	0	0	0	0	6.648	0.023	0.128	0.152
7037	ENSG00000072274	TFRC	TRFR; TFR; T9; TR; CD71; IMD46; TFR1; p90		0	2	0	0	0	0	0	6.648	0.023	0.128	0.152
4057	ENSG00000012223	LTF	HEL110; HLF2; GIG12; LF		0	2	0	0	0	0	0	6.648	0.023	0.128	0.152
478	ENSG00000105409	ATP1A3	CAPOS; RDP; DYT12; AHC2; ATP1A1		0	2	0	0	0	0	0	6.648	0.023	0.128	0.152
6387	ENSG00000107562	CXCL12	SCYB12; IRH; PBSF; SDF1; TPAR1; TLSF		0	2	0	0	0	0	0	6.648	0.023	0.128	0.152
3726	ENSG00000171223	JUNB	AP-1		2	0	0	0	0	0	0	0	0.151	0	0.151
112939	ENSG00000160877	NACC1	BTBD30; BEND8; BTBD14B; NAC-1; NAC1		2	0	0	0	0	0	0	0	0.151	0	0.151
9575	ENSG00000134852	CLOCK	bHLHe8; KAT13D		2	0	0	0	0	0	0	0	0.151	0	0.151
5999	ENSG00000117152	RGS4	RGP4; SCZD9		1	3	0	0	0	0	0	1.928	0.11	0.037	0.148
5168	ENSG00000136960	ENPP2	ATX-X; AUTOTAXIN; PD-IALPHA; PDNP2; NPP2; ATX; LysoPLD		0	5	0	0	0	0	0	4.631	0.058	0.089	0.148
94241	ENSG00000164938	TP53INP1	TP53INP1A; p53DINP1; SIP; TP53DINP1; TP53INP1B; Teap		0	2	0	0	0	0	0	6.387	0.023	0.123	0.147
2870	ENSG00000198055	GRK6	GPRK6		1	0	0	1	0	0	0	2.682	0.093	0.052	0.144
1410	ENSG00000109846	CRYAB	HEL-S-101; CMD1II; MFM2; CRYA2; CTPP2; CTRCT16; HSPB5		0	6	0	0	1	0	0	3.561	0.076	0.069	0.144
2047	ENSG00000154928	EPHB1	EPHT2; Hek6; ELK; NET		1	0	0	0	0	0	0	3.561	0.076	0.069	0.144
4916	ENSG00000140538	NTRK3	gp145(trkC); GP145-TrkC; TRKC		1	0	0	0	0	0	0	3.561	0.076	0.069	0.144
8829	ENSG00000099250	NRP1	CD304; NRP; VEGF165R; BDCA4; NP1		0	2	0	0	0	0	0	6.201	0.023	0.12	0.143
11075	ENSG00000104435	STMN2	SCG10; SCGN10		0	2	0	0	0	0	0	6.201	0.023	0.12	0.143
1136	ENSG00000080644	CHRNA3	LNCR2; PAOD2; NACHRA3		1	0	0	0	0	0	0	3.378	0.076	0.065	0.141
6375	ENSG00000143184	XCL1	LPTN; LTN; SCYC1; ATAC; SCM-1; SCM1A; SCM1; SCM-1a		0	1	0	0	0	0	0	6.648	0.012	0.128	0.14
476	ENSG00000163399	ATP1A1	-		0	1	0	0	0	0	0	6.648	0.012	0.128	0.14
23327	ENSG00000049759	NEDD4L	NEDD4-2; hNEDD4-2; PVNH7; NEDD4.2; RSP5		0	1	0	0	0	0	0	6.648	0.012	0.128	0.14
1235	ENSG00000112486	CCR6	BN-1; CKRL3; DRY6; CD196; CMKBR6; CC-CKR-6; GPRCY4; DCR2; CCR-6; STRL22; C-C CKR-6; CKR-L3; GPR29		0	1	0	0	0	0	0	6.648	0.012	0.128	0.14
4336	ENSG00000168314	MOBP	-		0	12	0	0	0	0	0	0	0.139	0	0.139
3240	ENSG00000257017	HP	HPA1S; BP; HP2ALPHA2		0	0	1	0	0	0	0	6.648	0.009	0.128	0.138
1191	ENSG00000120885	CLU	AAG4; NA1/NA2; APO-J; SP-40; CLU1; KUB1; TRPM-2; TRPM2; APOJ; CLU2; SGP-2; CLI; SGP2		0	1	0	0	0	0	0	6.387	0.012	0.123	0.135
5153	ENSG00000123360	PDE1B	PDE1B1; PDES1B; HEL-S-79p		0	1	0	0	0	0	0	6.387	0.012	0.123	0.135
51330	ENSG00000006327	TNFRSF12A	FN14; TWEAKR; CD266		0	1	0	0	0	0	0	6.387	0.012	0.123	0.135
1233	ENSG00000183813	CCR4	K5-5; CKR4; CC-CKR-4; CMKBR4; ChemR13; CD194; HGCN:14099		0	0	0	0	1	0	0	6.648	0.006	0.128	0.134
4504	ENSG00000087250	MT3	ZnMT3; GRIF; GIF; GIFB		0	0	0	0	1	0	0	6.648	0.006	0.128	0.134
2495	ENSG00000167996	FTH1	PLIF; PIG15; HFE5; FTHL6; FTH; FHC		0	0	0	0	1	0	0	6.648	0.006	0.128	0.134
30061	ENSG00000138449	SLC40A1	MST079; IREG1; FPN1; SLC11A3; HFE4; MSTP079; MTP1		0	0	0	0	0	1	0	6.648	0.006	0.128	0.134
1776	ENSG00000163687	DNASE1L3	SLEB16; DNAS1L3; DHP2; LSD		0	0	1	0	0	0	0	6.387	0.009	0.123	0.133
9638	ENSG00000149557	FEZ1	UNC-76		0	1	0	0	0	0	0	6.201	0.012	0.12	0.131
5653	ENSG00000167755	KLK6	SP59; Klk7; PRSS18; Bssp; PRSS9; hK6		0	1	0	0	0	0	0	6.201	0.012	0.12	0.131
5375	ENSG00000147588	PMP2	MP2; FABP8; M-FABP; P2		0	1	0	0	0	0	0	6.201	0.012	0.12	0.131
10787	ENSG00000061676	NCKAP1	p125Nap1; HEM2; NAP1; NAP125		0	0	0	0	1	0	0	6.387	0.006	0.123	0.129
727	ENSG00000106804	C5	C5a; ECLZB; C5D; CPAMD4; C5b		0	0	0	0	1	0	0	6.387	0.006	0.123	0.129
196	ENSG00000106546	AHR	bHLHe76		0	0	0	0	1	0	0	6.387	0.006	0.123	0.129
3689	ENSG00000160255	ITGB2	LCAMB; LFA-1; MAC-1; CD18; LAD; MFI7; MF17		0	0	0	0	0	1	0	6.387	0.006	0.123	0.129
112399	ENSG00000129521	EGLN3	HIFPH3; HIFP4H3; PHD3		0	0	0	0	0	1	0	6.387	0.006	0.123	0.129
27242	ENSG00000146072	TNFRSF21	DR6; BM-018; CD358		0	0	0	0	0	1	0	6.387	0.006	0.123	0.129
949	ENSG00000073060	SCARB1	CD36L1; CLA1; SRB1; SR-BI; CLA-1; HDLQTL6		0	0	0	0	1	0	0	6.387	0.006	0.123	0.129
4501	ENSG00000187193	MT1X	MT1; MT-1l		0	8	0	0	0	0	0	1.841	0.093	0.036	0.128
1548	ENSG00000255974	CYP2A6	CYP2A; CYP2A3; P450C2A; P450PB; CPA6; CYPIIA6		1	0	0	1	0	0	0	1.841	0.093	0.036	0.128
2670	ENSG00000131095	GFAP	ALXDRD		0	11	0	0	0	0	0	0	0.128	0	0.128
3984	ENSG00000106683	LIMK1	LIMK-1; LIMK		1	0	0	0	0	0	0	2.682	0.076	0.052	0.127
6195	ENSG00000117676; ENSG00000281877	RPS6KA1	RSK; RSK1; MAPKAPK1A; p90Rsk; HU-1		1	0	0	0	0	0	0	2.682	0.076	0.052	0.127
7071	ENSG00000155090	KLF10	EGRA; TIEG1; EGR-alpha; TIEG		0	5	0	0	0	0	0	3.561	0.058	0.069	0.127
7545	ENSG00000152977	ZIC1	ZNF201; CRS6; ZIC		0	0	0	0	1	0	0	6.201	0.006	0.12	0.126
6376	ENSG00000006210	CX3CL1	ABCD-3; C3Xkine; NTT; SCYD1; CXC3; NTN; fractalkine; CXC3C; neurotactin		0	3	0	0	0	0	0	4.631	0.035	0.089	0.124
23237	ENSG00000198576	ARC	Arg3.1		1	4	0	0	0	0	0	0	0.122	0	0.122
526	ENSG00000147416	ATP6V1B2	ZLS2; ATP6B2; VPP3; Vma2; VATB; ATP6B1B2; HO57; DOOD		0	0	6	0	0	0	0	3.378	0.055	0.065	0.12
5860	ENSG00000151552	QDPR	SDR33C1; DHPR; PKU2		1	1	0	0	0	0	0	1.571	0.087	0.03	0.118
2617	ENSG00000106105	GARS	HMN5; CMT2D; DSMAV; GlyRS; SMAD1		1	1	0	0	0	0	0	1.406	0.087	0.027	0.114
80155	ENSG00000164134	NAA15	TBDN100; NATH; NAT1P; Ga19; NARG1; TBDN		1	0	0	0	0	0	0	1.965	0.076	0.038	0.113
8890	ENSG00000115211	EIF2B4	EIF2B; EIF-2B; EIF2Bdelta		1	0	0	0	0	0	0	1.952	0.076	0.038	0.113
10280	ENSG00000147955	SIGMAR1	SRBP; ALS16; SIG-1R; OPRS1; DSMA2; hSigmaR1; sigma1R; SR-BP; SR-BP1		1	0	0	0	0	0	0	1.929	0.076	0.037	0.113
1565	ENSG00000275211; ENSG00000100197; ENSG00000283284; ENSG00000280905; ENSG00000282966; ENSG00000272532	CYP2D6	CYP2D8P2; CYPIID6; P450-DB1; P450DB1; CYP2D; CYP2D7BP; CYP2DL1; CYP2D7P2; P450C2D; CPD6; CYP2D7AP		1	0	0	0	0	0	0	1.841	0.076	0.036	0.111
196883	ENSG00000129467	ADCY4	AC4		1	0	0	0	0	0	0	1.828	0.076	0.035	0.111
108	ENSG00000078295	ADCY2	HBAC2; AC2		1	0	0	0	0	0	0	1.828	0.076	0.035	0.111
111	ENSG00000173175	ADCY5	FDFM; AC5		1	0	0	0	0	0	0	1.828	0.076	0.035	0.111
4929	ENSG00000153234	NR4A2	NURR1; HZF-3; NOT; RNR1; TINUR		1	0	0	0	0	0	0	1.743	0.076	0.034	0.109
5121	ENSG00000183036	PCP4	PEP-19		1	2	0	0	0	1	0	0	0.105	0	0.105
5502	ENSG00000135447	PPP1R1A	IPP1; I1		1	0	0	0	0	0	0	1.325	0.076	0.026	0.101
51554	ENSG00000129048	ACKR4	CCBP2; CKR-11; CCR-11; CCR10; CCRL1; PPR1; CCX-CKR; CCR11; CCX CKR; CC-CKR-11; VSHK1		0	1	0	0	0	0	0	4.631	0.012	0.089	0.101
8061	ENSG00000175592	FOSL1	FRA; FRA1; fra-1		0	1	0	0	0	0	0	4.631	0.012	0.089	0.101
8013	ENSG00000119508	NR4A3	NOR1; CHN; TEC; CSMF; MINOR		1	2	0	0	0	0	0	0	0.099	0	0.099
6361	ENSG00000102970	CCL17	ABCD-2; TARC; A-152E5.3; SCYA17		0	0	0	0	1	0	0	4.631	0.006	0.089	0.095
3627	ENSG00000169245	CXCL10	SCYB10; gIP-10; C7; crg-2; INP10; IFI10; IP-10; mob-1		0	0	0	0	1	0	0	4.631	0.006	0.089	0.095
6850	ENSG00000165025	SYK	p72-Syk		0	0	0	0	1	0	0	4.631	0.006	0.089	0.095
4283	ENSG00000138755	CXCL9	MIG; SCYB9; Humig; CMK; crg-10		0	0	0	0	1	0	0	4.631	0.006	0.089	0.095
6372	ENSG00000124875	CXCL6	SCYB6; CKA-3; GCP2; GCP-2		0	0	0	0	1	0	0	4.631	0.006	0.089	0.095
3950	ENSG00000145826	LECT2	chm2; chm-II		0	0	0	0	1	0	0	4.631	0.006	0.089	0.095
506	ENSG00000110955	ATP5B	ATPMB; HEL-S-271; ATPSB		0	1	2	0	0	0	0	3.378	0.03	0.065	0.095
3156	ENSG00000113161	HMGCR	LDLCQ3		0	3	0	0	0	0	0	3.038	0.035	0.059	0.094
6678	ENSG00000113140	SPARC	BM-40; ON; OI17		0	2	0	0	0	0	0	3.561	0.023	0.069	0.092
3481	ENSG00000167244	IGF2	IGF-II; C11orf43; GRDF; PP9974		0	2	0	0	0	0	0	3.561	0.023	0.069	0.092
10076	ENSG00000060656	PTPRU	PTPU2; PCP-2; PTP-J; PTP-PI; R-PTP-U; PTPPSI; PTPRO; hPTP-J; FMI; PTP; PTP-RO; R-PTP-PSI		0	2	0	0	0	0	0	3.561	0.023	0.069	0.092
25932	ENSG00000169504	CLIC4	MTCLIC; p64H1; H1; huH1; CLIC4L		0	2	0	0	0	0	0	3.378	0.023	0.065	0.088
3766	ENSG00000177807	KCNJ10	KIR4.1; KIR1.2; SESAME; KCNJ13-PEN; BIRK-10		0	2	0	0	0	0	0	3.378	0.023	0.065	0.088
8777	ENSG00000107186	MPDZ	HYC2; MUPP1		1	1	0	0	0	0	0	0	0.087	0	0.087
8997	ENSG00000160145	KALRN	CHDS5; ARHGEF24; DUO; HAPIP; CHD5; DUET; TRAD		0	3	0	0	0	0	0	2.682	0.035	0.052	0.087
529	ENSG00000131100	ATP6V1E1	ATP6E; Vma4; ATP6E2; ATP6V1E; P31		0	1	1	0	0	0	0	3.378	0.021	0.065	0.086
2597	ENSG00000111640	GAPDH	G3PD; HEL-S-162eP; GAPD		0	1	5	0	0	0	0	1.43	0.057	0.028	0.085
9341	ENSG00000049245	VAMP3	CEB		0	4	0	0	0	0	0	1.898	0.046	0.037	0.083
6520	ENSG00000168003	SLC3A2	4F2; CD98; MDU1; NACAE; 4F2HC; 4T2HC; CD98HC		0	1	0	0	1	0	0	3.378	0.017	0.065	0.083
54704	ENSG00000164951	PDP1	PPM2A; PDP; PDPC; PDH; PPM2C		0	2	0	0	0	1	0	2.682	0.029	0.052	0.081
780	ENSG00000229767; ENSG00000234078; ENSG00000215522; ENSG00000137332; ENSG00000204580; ENSG00000223680; ENSG00000230456	DDR1	NEP; PTK3A; RTK6; CD167; NTRK4; CAK; DDR; TRKE; EDDR1; HGK2; PTK3; MCK10		0	1	0	0	0	0	0	3.561	0.012	0.069	0.08
5764	ENSG00000105894	PTN	HBGF-8; NEGF1; HBNF; OSF-1; HB-GAM; HBGF8; HBNF-1; HARP; HBBM		0	1	0	0	0	0	0	3.561	0.012	0.069	0.08
10006	ENSG00000136754	ABI1	SSH3BP; NAP1BP; ABI-1; E3B1; ABLBP4; SSH3BP1		0	1	0	0	0	0	0	3.561	0.012	0.069	0.08
6712	ENSG00000173898	SPTBN2	GTRAP41; SCA5; SCAR14		0	3	0	0	1	0	0	1.952	0.041	0.038	0.078
12	ENSG00000273259	SERPINA3	ACT; GIG25; AACT; GIG24		0	2	0	0	0	0	0	2.825	0.023	0.055	0.078
29760	ENSG00000095585	BLNK	BASH; AGM4; LY57; bca; BLNK-S; SLP-65; SLP65		0	2	0	0	0	0	0	2.825	0.023	0.055	0.078
143	ENSG00000102699	PARP4	PARP-4; PH5P; ADPRTL1; p193; VWA5C; VPARP; ARTD4; PARPL; VAULT3		0	2	0	0	0	0	0	2.825	0.023	0.055	0.078
10950	ENSG00000281484; ENSG00000154640	BTG3	ANA; TOB5; TOB55; TOFA; APRO4		0	2	0	0	0	0	0	2.81	0.023	0.054	0.078
27244	ENSG00000080546	SESN1	PA26; SEST1		0	2	0	0	0	0	0	2.81	0.023	0.054	0.078
5901	ENSG00000132341	RAN	ARA24; Gsp1; TC4		0	2	0	0	0	0	0	2.81	0.023	0.054	0.078
7336	ENSG00000169139	UBE2V2	DDVit-1; DDVIT1; UEV2; EDAF-1; EDPF1; EDPF-1; MMS2; UEV-2		0	2	0	0	0	0	0	2.81	0.023	0.054	0.078
6648	ENSG00000112096	SOD2	MVCD6; Mn-SOD; MNSOD; IPO-B; IPOB		0	2	0	0	0	0	0	2.786	0.023	0.054	0.077
3763	ENSG00000157542	KCNJ6	GIRK2; KPLBS; KATP2; GIRK-2; KIR3.2; KATP-2; KCNJ7; hiGIRK2; BIR1		0	1	0	0	0	0	0	3.378	0.012	0.065	0.077
10008	ENSG00000175538	KCNE3	HOKPP; HYPP; MiRP2		0	1	0	0	0	0	0	3.378	0.012	0.065	0.077
51090	ENSG00000102934	PLLP	TM4SF11; PMLP		0	1	0	0	0	0	0	3.378	0.012	0.065	0.077
539	ENSG00000241837	ATP5O	ATPO; OSCP; HMC08D05		0	1	0	0	0	0	0	3.378	0.012	0.065	0.077
64924	ENSG00000145740	SLC30A5	ZNTL1; ZnT-5; ZNT5; ZTL1		0	1	0	0	0	0	0	3.378	0.012	0.065	0.077
1282	ENSG00000187498	COL4A1	BSVD; RATOR		0	1	0	0	0	0	0	3.378	0.012	0.065	0.077
3745	ENSG00000158445	KCNB1	DRK1; Kv2.1		0	1	0	0	0	0	0	3.378	0.012	0.065	0.077
3742	ENSG00000130035	KCNA6	HBK2; KV1.6; PPP1R96		0	1	0	0	0	0	0	3.378	0.012	0.065	0.077
6579	ENSG00000084453	SLCO1A2	SLC21A3; OATP1A2; OATP; OATP-A		0	1	0	0	0	0	0	3.378	0.012	0.065	0.077
65125	ENSG00000060237	WNK1	PRKWNK1; KDP; PPP1R167; HSAN2; HSN2; PSK; p65		0	1	0	0	0	0	0	3.378	0.012	0.065	0.077
6554	ENSG00000100652	SLC10A1	NTCP		0	1	0	0	0	0	0	3.378	0.012	0.065	0.077
53822	ENSG00000221946	FXYD7	-		0	1	0	0	0	0	0	3.378	0.012	0.065	0.077
23209	ENSG00000100427	MLC1	LVM; MLC; VL		0	1	0	0	0	0	0	3.378	0.012	0.065	0.077
483	ENSG00000069849	ATP1B3	ATPB-3; CD298		0	1	0	0	0	0	0	3.378	0.012	0.065	0.077
3746	ENSG00000129159	KCNC1	KV4; KV3.1; NGK2; EPM7		0	1	0	0	0	0	0	3.378	0.012	0.065	0.077
610	ENSG00000099822	HCN2	BCNG2; BCNG-2; HAC-1		0	1	0	0	0	0	0	3.378	0.012	0.065	0.077
518	ENSG00000154518	ATP5G3	P3		0	1	0	0	0	0	0	3.378	0.012	0.065	0.077
10206	ENSG00000204977	TRIM13	RFP2; CAR; LEU5; RNF77; DLEU5		0	1	0	0	0	0	0	3.378	0.012	0.065	0.077
1183	ENSG00000073464	CLCN4	CLC4; MRX49; MRX15; ClC-4; ClC-4A		0	1	0	0	0	0	0	3.378	0.012	0.065	0.077
27039	ENSG00000078795	PKD2L2	TRPP5		0	1	0	0	0	0	0	3.378	0.012	0.065	0.077
482	ENSG00000129244	ATP1B2	AMOG		0	1	0	0	0	0	0	3.378	0.012	0.065	0.077
2026	ENSG00000111674	ENO2	HEL-S-279; NSE		0	1	4	0	0	0	0	1.43	0.048	0.028	0.076
84152	ENSG00000131771	PPP1R1B	DARPP-32; DARPP32		1	0	0	0	0	0	0	0	0.076	0	0.076
1408	ENSG00000121671	CRY2	HCRY2; PHLL2		1	0	0	0	0	0	0	0	0.076	0	0.076
8863	ENSG00000049246	PER3	FASPS3; GIG13		1	0	0	0	0	0	0	0	0.076	0	0.076
217	ENSG00000111275	ALDH2	ALDHI; ALDH-E2; ALDM		1	0	0	0	0	0	0	0	0.076	0	0.076
2017	ENSG00000085733	CTTN	EMS1		1	0	0	0	0	0	0	0	0.076	0	0.076
81609	ENSG00000143376	SNX27	MRT1; MY014		1	0	0	0	0	0	0	0	0.076	0	0.076
81706	ENSG00000198729	PPP1R14C	CPI17-like; KEPI; NY-BR-81		1	0	0	0	0	0	0	0	0.076	0	0.076
4862	ENSG00000170485	NPAS2	PASD4; bHLHe9; MOP4		1	0	0	0	0	0	0	0	0.076	0	0.076
1407	ENSG00000008405	CRY1	PHLL1		1	0	0	0	0	0	0	0	0.076	0	0.076
590	ENSG00000114200	BCHE	CHE2; E1; CHE1		1	0	0	0	0	0	0	0	0.076	0	0.076
2355	ENSG00000075426	FOSL2	FRA2		1	0	0	0	0	0	0	0	0.076	0	0.076
4719	ENSG00000023228; ENSG00000283447	NDUFS1	CI-75Kd; CI-75k; PRO1304		0	2	0	0	0	0	0	2.682	0.023	0.052	0.075
7385	ENSG00000140740	UQCRC2	QCR2; MC3DN5; UQCR2		0	2	0	0	0	0	0	2.682	0.023	0.052	0.075
28951	ENSG00000071575	TRIB2	C5FW; TRB2; GS3955		0	2	0	0	0	0	0	2.682	0.023	0.052	0.075
4512	ENSG00000198804	COX1	MTCO1; COI		0	2	0	0	0	0	0	2.682	0.023	0.052	0.075
5166	ENSG00000004799	PDK4	-		0	2	0	0	0	0	0	2.682	0.023	0.052	0.075
23678	ENSG00000104205	SGK3	SGK2; CISK; SGKL		0	2	0	0	0	0	0	2.682	0.023	0.052	0.075
2339	ENSG00000168522	FNTA	PGGT1A; FPTA; PTAR2		0	0	0	0	1	0	0	3.561	0.006	0.069	0.075
7049	ENSG00000069702	TGFBR3	betaglycan; BGCAN		0	0	0	0	0	1	0	3.561	0.006	0.069	0.075
3159	ENSG00000137309	HMGA1	HMGIY; HMG-R; HMGA1A		0	0	0	0	0	1	0	3.561	0.006	0.069	0.075
2043	ENSG00000116106	EPHA4	TYRO1; HEK8; SEK		0	0	0	0	1	0	0	3.561	0.006	0.069	0.075
10512	ENSG00000075223	SEMA3C	SEMAE; SemE		0	0	0	0	0	1	0	3.561	0.006	0.069	0.075
924	ENSG00000173762	CD7	LEU-9; GP40; Tp40; TP41		0	0	0	0	1	0	0	3.561	0.006	0.069	0.075
481	ENSG00000143153	ATP1B1	ATP1B		0	0	1	0	0	0	0	3.378	0.009	0.065	0.074
56660	ENSG00000184261	KCNK12	K2p12.1; THIK-2; THIK2		0	0	1	0	0	0	0	3.378	0.009	0.065	0.074
2173	ENSG00000164434	FABP7	FABPB; BLBP; MRG; B-FABP		0	1	1	0	0	0	0	2.702	0.021	0.052	0.073
4729	ENSG00000178127	NDUFV2	CI-24k		0	1	1	0	0	0	0	2.682	0.021	0.052	0.073
5925	ENSG00000139687	RB1	p105-Rb; OSRC; pRb; PPP1R130; RB; pp110		0	1	0	0	1	0	0	2.81	0.017	0.054	0.072
6331	ENSG00000183873	SCN5A	VF1; HH1; ICCD; CMPD2; PFHB1; HBBD; IVF; HB2; LQT3; CDCD2; CMD1E; HB1; Nav1.5; SSS1		0	0	0	0	1	0	0	3.378	0.006	0.065	0.071
159963	ENSG00000148942	SLC5A12	SMCT2		0	0	0	0	0	1	0	3.378	0.006	0.065	0.071
3787	ENSG00000124134	KCNS1	Kv9.1		0	0	0	0	0	1	0	3.378	0.006	0.065	0.071
6568	ENSG00000124568	SLC17A1	NAPI-1; NPT-1; NPT1		0	0	0	0	1	0	0	3.378	0.006	0.065	0.071
1294	ENSG00000114270	COL7A1	EBD1; EBR1; EBDCT; NDNC8		0	0	0	0	1	0	0	3.378	0.006	0.065	0.071
9497	ENSG00000033867	SLC4A7	NBCN1; SBC2; NBC3; NBC2; SLC4A6		0	0	0	0	0	1	0	3.378	0.006	0.065	0.071
3747	ENSG00000166006	KCNC2	KV3.2		0	0	0	0	1	0	0	3.378	0.006	0.065	0.071
7782	ENSG00000104154	SLC30A4	znT-4; ZNT4		0	0	0	0	1	0	0	3.378	0.006	0.065	0.071
1303	ENSG00000111799	COL12A1	BTHLM2; UCMD2; BA209D8.1; COL12A1L; DJ234P15.1		0	0	0	0	1	0	0	3.378	0.006	0.065	0.071
6522	ENSG00000164889	SLC4A2	EPB3L1; BND3L; AE2; HKB3; NBND3		0	0	0	0	1	0	0	3.378	0.006	0.065	0.071
27133	ENSG00000140015	KCNH5	Kv10.2; EAG2; H-EAG2; hEAG2		0	0	0	0	0	1	0	3.378	0.006	0.065	0.071
10257	ENSG00000125257	ABCC4	MOATB; MRP4; MOAT-B		0	0	0	0	0	1	0	3.378	0.006	0.065	0.071
498	ENSG00000152234	ATP5A1	hATP1; ATP5A; HEL-S-123m; MOM2; COXPD22; OMR; ATPM; MC5DN4; ORM; ATP5AL2		0	0	0	0	1	0	0	3.378	0.006	0.065	0.071
6833	ENSG00000006071	ABCC8	MRP8; PHHI; SUR1; SUR1delta2; ABC36; SUR; HHF1; HI; HRINS; TNDM2		0	0	0	0	0	1	0	3.378	0.006	0.065	0.071
3755	ENSG00000026559	KCNG1	KCNG; kH2; K13; KV6.1		0	0	0	0	0	1	0	3.378	0.006	0.065	0.071
7779	ENSG00000170385	SLC30A1	ZRC1; ZNT1		0	0	0	0	1	0	0	3.378	0.006	0.065	0.071
3767	ENSG00000187486	KCNJ11	IKATP; MODY13; TNDM3; HHF2; PHHI; BIR; KIR6.2		0	0	0	0	0	1	0	3.378	0.006	0.065	0.071
9356	ENSG00000197901	SLC22A6	HOAT1; OAT1; PAHT; ROAT1		0	0	0	0	1	0	0	3.378	0.006	0.065	0.071
6334	ENSG00000196876	SCN8A	NaCh6; CERIII; BFIS5; EIEE13; PN4; MED; CIAT; Nav1.6		0	0	0	0	1	0	0	3.378	0.006	0.065	0.071
23545	ENSG00000185344	ATP6V0A2	ARCL2A; ATP6A2; J6B7; TJ6S; ARCL; A2; RTF; TJ6; STV1; TJ6M; ATP6N1D; VPH1; WSS		0	0	0	0	0	1	0	3.378	0.006	0.065	0.071
6508	ENSG00000114923	SLC4A3	SLC2C; AE3; CAE3/BAE3		0	0	0	0	1	0	0	3.378	0.006	0.065	0.071
6559	ENSG00000070915	SLC12A3	TSC; NCC; NCCT		0	0	0	0	1	0	0	3.378	0.006	0.065	0.071
4308	ENSG00000274965; ENSG00000134160	TRPM1	LTRPC1; CSNB1C; MLSN1		0	0	0	0	0	1	0	3.378	0.006	0.065	0.071
7076	ENSG00000102265	TIMP1	EPO; TIMP-1; EPA; HCI; CLGI; TIMP		0	2	0	0	0	0	0	2.471	0.023	0.048	0.071
6663	ENSG00000100146	SOX10	WS4C; DOM; PCWH; WS2E; WS4		0	3	0	0	0	0	0	1.843	0.035	0.036	0.07
4774	ENSG00000162599	NFIA	NFI-A; CTF; NF1-A; NF-I/A; NFI-L		0	3	0	0	0	0	0	1.841	0.035	0.036	0.07
1345	ENSG00000164919	COX6C	-		0	3	0	0	0	0	0	1.841	0.035	0.036	0.07
9146	ENSG00000185359	HGS	HRS		0	1	0	0	1	0	0	2.702	0.017	0.052	0.07
347	ENSG00000189058	APOD	-		0	6	0	0	0	0	0	0	0.07	0	0.07
1959	ENSG00000122877	EGR2	KROX20; CMT1D; AT591; CMT4E		0	2	0	0	0	0	0	2.387	0.023	0.046	0.069
4821	ENSG00000125820	NKX2-2	NKX2.2; NKX2B		0	2	0	0	0	0	0	2.387	0.023	0.046	0.069
1347	ENSG00000112695	COX7A2	COX7AL; VIIAL; COX7AL1; COXVIIAL; COXVIIa-L		0	1	0	0	1	0	0	2.682	0.017	0.052	0.069
7384	ENSG00000010256	UQCRC1	D3S3191; QCR1; UQCR1		0	0	1	0	1	0	0	2.682	0.015	0.052	0.067
4799	ENSG00000086102	NFX1	TEG-42; Tex42; NFX2		0	1	0	0	0	0	0	2.825	0.012	0.055	0.066
1051	ENSG00000172216	CEBPB	NF-IL6; TCF5; C/EBP-beta; IL6DBP		0	1	0	0	0	0	0	2.825	0.012	0.055	0.066
8850	ENSG00000114166	KAT2B	P/CAF; PCAF; CAF		0	1	0	0	0	0	0	2.81	0.012	0.054	0.066
5347	ENSG00000166851	PLK1	STPK13; PLK		0	1	0	0	0	0	0	2.81	0.012	0.054	0.066
1195	ENSG00000013441	CLK1	CLK; CLK/STY; STY		0	1	0	0	0	0	0	2.81	0.012	0.054	0.066
274	ENSG00000136717	BIN1	AMPH2; AMPHL; SH3P9		0	1	0	0	0	0	0	2.81	0.012	0.054	0.066
83667	ENSG00000130766	SESN2	HI95; SES2; SEST2		0	1	0	0	0	0	0	2.81	0.012	0.054	0.066
5496	ENSG00000115241	PPM1G	PP2CG; PP2CGAMMA; PPP2CG		0	1	0	0	0	0	0	2.81	0.012	0.054	0.066
56475	ENSG00000177519	RPRM	REPRIMO		0	1	0	0	0	0	0	2.81	0.012	0.054	0.066
1445	ENSG00000103653	CSK	-		0	1	0	0	0	0	0	2.81	0.012	0.054	0.066
54443	ENSG00000011426	ANLN	Scraps; scra; FSGS8		0	1	0	0	0	0	0	2.81	0.012	0.054	0.066
56287	ENSG00000169605	GKN1	AMP18; FOV; foveolin; BRICD1; CA11		0	1	0	0	0	0	0	2.81	0.012	0.054	0.066
10971	ENSG00000134308	YWHAQ	1C5; 14-3-3; HS1		0	1	0	0	0	0	0	2.81	0.012	0.054	0.066
11145	ENSG00000176485	PLA2G16	AdPLA; HREV107; HRSL3; HREV107-1; HREV107-3; H-REV107-1; HRASLS3		0	1	0	0	0	0	0	2.81	0.012	0.054	0.066
4192	ENSG00000110492	MDK	MK; NEGF2; ARAP		0	1	0	0	0	0	0	2.81	0.012	0.054	0.066
8556	ENSG00000079335	CDC14A	DFNB105; cdc14; hCDC14		0	1	0	0	0	0	0	2.81	0.012	0.054	0.066
2879	ENSG00000167468	GPX4	GPx-4; MCSP; snPHGPx; SMDS; PHGPx; GSHPx-4; snGPx		0	1	0	0	0	0	0	2.786	0.012	0.054	0.065
6414	ENSG00000250722	SELENOP	SELP; SEPP; SEPP1; SeP		0	1	0	0	0	0	0	2.786	0.012	0.054	0.065
5176	ENSG00000132386; ENSG00000282307	SERPINF1	OI12; OI6; PEDF; PIG35; EPC-1		0	1	0	0	0	0	0	2.713	0.012	0.052	0.064
9314	ENSG00000136826	KLF4	GKLF; EZF		0	1	0	0	0	0	0	2.702	0.012	0.052	0.064
10140	ENSG00000141232	TOB1	APRO5; TOB; PIG49; APRO6; TROB; TROB1		0	1	0	0	0	0	0	2.702	0.012	0.052	0.064
945	ENSG00000105383	CD33	SIGLEC3; p67; SIGLEC-3		0	1	0	0	0	0	0	2.702	0.012	0.052	0.064
2170	ENSG00000121769	FABP3	H-FABP; O-FABP; FABP11; M-FABP; MDGI		0	1	0	0	0	0	0	2.702	0.012	0.052	0.064
25824	ENSG00000126432	PRDX5	PLP; PMP20; SBBI10; AOEB166; ACR1; B166; HEL-S-55; PRXV; PRDX6; prx-V		0	0	1	0	0	0	0	2.825	0.009	0.055	0.064
7803	ENSG00000112245	PTP4A1	PRL-1; PRL1; PTPCAAX1; HH72; PTP(CAAX1)		0	1	0	0	0	0	0	2.682	0.012	0.052	0.063
4519	ENSG00000198727	CYTB	MTCYB		0	1	0	0	0	0	0	2.682	0.012	0.052	0.063
1349	ENSG00000131174	COX7B	LSDMCA2; APLCC		0	1	0	0	0	0	0	2.682	0.012	0.052	0.063
5524	ENSG00000119383	PTPA	PPP2R4; PR53; PP2A		0	1	0	0	0	0	0	2.682	0.012	0.052	0.063
1196	ENSG00000261893; ENSG00000176444	CLK2	-		0	1	0	0	0	0	0	2.682	0.012	0.052	0.063
4538	ENSG00000198886	ND4	MTND4		0	1	0	0	0	0	0	2.682	0.012	0.052	0.063
4535	ENSG00000198888	ND1	MTND1		0	1	0	0	0	0	0	2.682	0.012	0.052	0.063
11011	ENSG00000146872	TLK2	PKU-ALPHA; HsHPK		0	1	0	0	0	0	0	2.682	0.012	0.052	0.063
156	ENSG00000173020	GRK2	BETA-ARK1; ADRBK1; BARK1		0	1	0	0	0	0	0	2.682	0.012	0.052	0.063
4514	ENSG00000198938	COX3	COIII; MTCO3		0	1	0	0	0	0	0	2.682	0.012	0.052	0.063
29085	ENSG00000054148	PHPT1	HEL-S-132P; PHP14; CGI-202; HSPC141; PHP		0	1	0	0	0	0	0	2.682	0.012	0.052	0.063
5796	ENSG00000152894; ENSG00000273993	PTPRK	R-PTP-kappa		0	1	0	0	0	0	0	2.682	0.012	0.052	0.063
1346	ENSG00000161281	COX7A1	COX7AM; COX7A; COX7AH		0	1	0	0	0	0	0	2.682	0.012	0.052	0.063
23139	ENSG00000086015	MAST2	MTSSK; MAST205		0	1	0	0	0	0	0	2.682	0.012	0.052	0.063
4724	ENSG00000164258	NDUFS4	CI-18; CI-18 kDa; AQDQ; CI-AQDQ		0	1	0	0	0	0	0	2.682	0.012	0.052	0.063
4540	ENSG00000198786	ND5	MTND5		0	1	0	0	0	0	0	2.682	0.012	0.052	0.063
8573	ENSG00000147044	CASK	CAMGUK; LIN2; CMG; FGS4; MICPCH; MRXSNA; TNRC8; CAGH39		0	1	0	0	0	0	0	2.682	0.012	0.052	0.063
5786	ENSG00000132670	PTPRA	PTPRL2; HLPR; HPTPA; PTPA; R-PTP-alpha; HPTPalpha; HEPTP; LRP; RPTPA		0	1	0	0	0	0	0	2.682	0.012	0.052	0.063
78986	ENSG00000133878	DUSP26	LDP-4; NATA1; SKRP3; MKP-8; DSP-4; DUSP24; MKP8; NEAP		0	1	0	0	0	0	0	2.682	0.012	0.052	0.063
248	ENSG00000163295	ALPI	IAP		0	1	0	0	0	0	0	2.682	0.012	0.052	0.063
832	ENSG00000077549	CAPZB	CAPB; CAPZ; CAPPB		0	2	0	0	0	0	0	1.952	0.023	0.038	0.061
4537	ENSG00000198840	ND3	MTND3		0	0	1	0	0	0	0	2.682	0.009	0.052	0.061
4536	ENSG00000198763	ND2	MTND2		0	0	1	0	0	0	0	2.682	0.009	0.052	0.061
79012	ENSG00000164076	CAMKV	1G5; VACAMKL		0	0	1	0	0	0	0	2.682	0.009	0.052	0.061
6610	ENSG00000135587	SMPD2	ISC1; NSMASE; NSMASE1		0	2	0	0	0	0	0	1.929	0.023	0.037	0.06
8439	ENSG00000035681	NSMAF	FAN; GRAMD5		0	2	0	0	0	0	0	1.929	0.023	0.037	0.06
5743	ENSG00000073756	PTGS2	GRIPGHS; PHS-2; PGHS-2; COX2; PGG/HS; COX-2; hCox-2		0	0	0	0	0	1	0	2.825	0.006	0.055	0.06
10219	ENSG00000139187	KLRG1	MAFA-LIKE; MAFA-2F1; MAFA-L; 2F1; CLEC15A; MAFA		0	0	0	0	0	1	0	2.825	0.006	0.055	0.06
336	ENSG00000158874	APOA2	ApoA-II; apoAII; Apo-AII		0	0	0	0	1	0	0	2.825	0.006	0.055	0.06
81669	ENSG00000221978	CCNL2	CCNS; CCNM; PCEE; HCLA-ISO; SB138; ANIA-6B; HLA-ISO		0	0	0	0	1	0	0	2.81	0.006	0.054	0.06
8379	ENSG00000002822	MAD1L1	TXBP181; TP53I9; MAD1; PIG9		0	0	0	0	1	0	0	2.81	0.006	0.054	0.06
2099	ENSG00000091831	ESR1	ESRA; ESR; NR3A1; ER; ESTRR; Era		0	0	0	0	1	0	0	2.81	0.006	0.054	0.06
2619	ENSG00000180447	GAS1	-		0	0	0	0	1	0	0	2.81	0.006	0.054	0.06
9787	ENSG00000126787	DLGAP5	DLG7; HURP		0	0	0	0	1	0	0	2.81	0.006	0.054	0.06
8812	ENSG00000090061	CCNK	CPR4		0	0	0	0	1	0	0	2.81	0.006	0.054	0.06
144455	ENSG00000165891	E2F7	-		0	0	0	0	0	1	0	2.81	0.006	0.054	0.06
1870	ENSG00000282899; ENSG00000007968	E2F2	E2F-2		0	0	0	0	1	0	0	2.81	0.006	0.054	0.06
79733	ENSG00000129173	E2F8	E2F-8		0	0	0	0	0	1	0	2.81	0.006	0.054	0.06
4751	ENSG00000117650	NEK2	PPP1R111; HsPK21; RP67; NEK2A; NLK1		0	0	0	0	1	0	0	2.81	0.006	0.054	0.06
3398	ENSG00000115738	ID2	GIG8; ID2A; ID2H; bHLHb26		0	0	0	0	1	0	0	2.81	0.006	0.054	0.06
5411	ENSG00000100941	PNN	DRS; DRSP; SDK3; memA		0	0	0	0	1	0	0	2.81	0.006	0.054	0.06
51741	ENSG00000186153	WWOX	SCAR12; D16S432E; SDR41C1; PRO0128; FRA16D; FOR; EIEE28; WOX1; HHCMA56		0	0	0	0	0	1	0	2.81	0.006	0.054	0.06
51684	ENSG00000107882	SUFU	PRO1280; SUFUH; SUFUXL		0	0	0	0	1	0	0	2.81	0.006	0.054	0.06
3717	ENSG00000096968	JAK2	JTK10; THCYT3		0	0	0	0	1	0	0	2.81	0.006	0.054	0.06
6431	ENSG00000124193	SRSF6	SRP55; B52; HEL-S-91; SFRS6		0	2	0	0	0	0	0	1.898	0.023	0.037	0.06
10844	ENSG00000130640	TUBGCP2	hGCP2; h103p; GCP-2; GCP2; hSpc97; SPBC97; Spc97p; Grip103		0	2	0	0	0	0	0	1.898	0.023	0.037	0.06
2876	ENSG00000233276	GPX1	GSHPX1; GPXD		0	0	0	0	1	0	0	2.786	0.006	0.054	0.06
10494	ENSG00000115694	STK25	SOK1; YSK1		0	0	0	0	1	0	0	2.786	0.006	0.054	0.06
9241	ENSG00000183691	NOG	SYNS1; SYNS1A; SYM1		0	2	0	0	0	0	0	1.843	0.023	0.036	0.059
3091	ENSG00000100644	HIF1A	HIF-1-alpha; HIF1-ALPHA; HIF1; HIF-1alpha; PASD8; MOP1; HIF-1A; bHLHe78		0	2	0	0	0	0	0	1.841	0.023	0.036	0.059
1488	ENSG00000175029	CTBP2	-		0	0	0	0	1	0	0	2.702	0.006	0.052	0.058
6662	ENSG00000125398	SOX9	CMD1; SRA1; SRXY10; CMPD1; SRXX2		0	5	0	0	0	0	0	0	0.058	0	0.058
2290	ENSG00000176165	FOXG1	FKH2; FKHL3; FKHL1; FOXG1C; BF2; FHKL3; HBF-1; HBF-G2; QIN; HBF-3; HBF2; HFK2; FOXG1B; FKHL2; FOXG1A; BF1; HBF-2; HFK1; FKHL4; HFK3; KHL2		0	1	0	0	0	0	0	2.387	0.012	0.046	0.058
5090	ENSG00000167081	PBX3	-		0	1	0	0	0	0	0	2.387	0.012	0.046	0.058
4826	ENSG00000053438	NNAT	Peg5		0	1	0	0	0	0	0	2.387	0.012	0.046	0.058
10716	ENSG00000136535	TBR1	TES-56; TBR-1		0	1	0	0	0	0	0	2.387	0.012	0.046	0.058
5798	ENSG00000054356	PTPRN	R-PTP-N; IA-2/PTP; ICA512; IA-2; IA2		0	0	0	0	1	0	0	2.682	0.006	0.052	0.058
7535	ENSG00000115085	ZAP70	ADMIO2; TZK; ZAP-70; IMD48; STD; SRK; STCD		0	0	0	0	1	0	0	2.682	0.006	0.052	0.058
102	ENSG00000137845	ADAM10	AD18; RAK; HsT18717; CD156c; CDw156; kuz; AD10; MADM		0	0	0	0	1	0	0	2.682	0.006	0.052	0.058
4752	ENSG00000136098	NEK3	HSPK36		0	0	0	0	1	0	0	2.682	0.006	0.052	0.058
6259	ENSG00000163785	RYK	JTK5A; RYK1; JTK5; D3S3195		0	0	0	0	1	0	0	2.682	0.006	0.052	0.058
54893	ENSG00000277086; ENSG00000166912	MTMR10	-		0	0	0	0	0	1	0	2.682	0.006	0.052	0.058
10783	ENSG00000119408	NEK6	SID6-1512		0	0	0	0	1	0	0	2.682	0.006	0.052	0.058
140609	ENSG00000151414	NEK7	-		0	0	0	0	1	0	0	2.682	0.006	0.052	0.058
23043	ENSG00000154310	TNIK	MRT54		0	0	0	0	0	1	0	2.682	0.006	0.052	0.058
2023	ENSG00000074800	ENO1	NNE; ENO1L1; MPB1; HEL-S-17; PPH		0	1	2	0	0	0	0	1.43	0.03	0.028	0.057
3162	ENSG00000100292	HMOX1	HO-1; HMOX1D; HSP32; bK286B10		0	2	0	0	0	0	0	1.744	0.023	0.034	0.057
4069	ENSG00000090382	LYZ	LZM; LYZF1		0	2	0	0	0	0	0	1.743	0.023	0.034	0.057
3921	ENSG00000168028	RPSA	37LRP; LAMBR; LBP/p40; LRP; ICAS; p40; lamR; LRP/LR; 67LR; LAMR1; LBP; NEM/1CHD4; SA		0	1	0	0	1	0	0	1.952	0.017	0.038	0.055
5091	ENSG00000173599	PC	PCB		0	1	0	0	1	0	0	1.929	0.017	0.037	0.055
114876	ENSG00000141447	OSBPL1A	ORP1; ORP-1; OSBPL1B		0	1	0	0	0	1	0	1.929	0.017	0.037	0.055
427	ENSG00000104763	ASAH1	ASAH; ACDase; PHP; PHP32; SMAPME; AC		0	1	0	0	0	1	0	1.929	0.017	0.037	0.055
1501	ENSG00000169862	CTNND2	GT24; NPRAP		0	2	0	0	0	0	0	1.623	0.023	0.031	0.055
6607	ENSG00000277773; ENSG00000273772; ENSG00000205571	SMN2	GEMIN1; BCD541; TDRD16B; C-BCD541; SMNC		0	1	0	0	0	1	0	1.898	0.017	0.037	0.054
760	ENSG00000104267	CA2	CA-II; CAII; HEL-76; CAC; HEL-S-282; Car2		0	3	2	0	0	0	0	0	0.053	0	0.053
2923	ENSG00000167004	PDIA3	HEL-S-269; ERp60; ER60; ERp57; ERp61; GRP57; P58; HsT17083; HEL-S-93n; GRP58; PI-PLC		0	1	0	0	1	0	0	1.841	0.017	0.036	0.053
9600	ENSG00000110697	PITPNM1	PITPNM; RDGB; RDGBA1; Rd9; DRES9; NIR2; RDGB1; RDGBA		0	0	0	0	1	0	0	2.387	0.006	0.046	0.052
9289	ENSG00000205336	ADGRG1	TM7XN1; BFPP; TM7LN4; BPPR; GPR56		0	0	0	0	1	0	0	2.387	0.006	0.046	0.052
10148	ENSG00000105246	EBI3	IL27B; IL35B; IL-27B		0	0	0	0	1	0	0	2.383	0.006	0.046	0.052
725	ENSG00000123843	C4BPB	C4BP		0	1	0	0	0	1	0	1.743	0.017	0.034	0.051
3337	ENSG00000132002	DNAJB1	HSPF1; RSPH16B; Sis1; Hsp40; Hdj1		0	2	0	0	0	0	0	1.439	0.023	0.028	0.051
6827	ENSG00000213246	SUPT4H1	SPT4H; SUPT4H; Supt4a; SPT4		0	0	0	0	1	1	0	1.965	0.012	0.038	0.05
23426	ENSG00000155974	GRIP1	GRIP		0	1	0	0	0	0	0	1.965	0.012	0.038	0.05
91612	ENSG00000258289	CHURC1	chch; My015; C14orf52		0	1	0	0	0	0	0	1.965	0.012	0.038	0.05
5888	ENSG00000051180	RAD51	HsT16930; HsRad51; MRMV2; HRAD51; RAD51A; BRCC5; FANCR; RECA		0	1	0	0	0	0	0	1.965	0.012	0.038	0.05
48	ENSG00000122729	ACO1	IREBP1; IREBP; ACONS; HEL60; IRP1; IREB1		0	1	0	0	0	0	0	1.952	0.012	0.038	0.049
4134	ENSG00000047849	MAP4	-		0	1	0	0	0	0	0	1.952	0.012	0.038	0.049
2934	ENSG00000283430; ENSG00000283299; ENSG00000148180	GSN	AGEL; ADF		0	1	0	0	0	0	0	1.952	0.012	0.038	0.049
6711	ENSG00000115306	SPTBN1	ELF; SPTB2; betaSpII; HEL102		0	1	0	0	0	0	0	1.952	0.012	0.038	0.049
4133	ENSG00000078018	MAP2	MAP2B; MAP2C; MAP2A		0	1	0	0	0	0	0	1.952	0.012	0.038	0.049
1535	ENSG00000051523	CYBA	p22-PHOX		0	1	0	0	0	0	0	1.947	0.012	0.038	0.049
10402	ENSG00000064225	ST3GAL6	SIAT10; ST3GALVI		0	1	0	0	0	0	0	1.929	0.012	0.037	0.049
51	ENSG00000161533	ACOX1	SCOX; PALMCOX; ACOX		0	1	0	0	0	0	0	1.929	0.012	0.037	0.049
5730	ENSG00000107317	PTGDS	PGDS2; PGDS; L-PGDS; LPGDS; PDS; PGD2		0	1	0	0	0	0	0	1.929	0.012	0.037	0.049
11332	ENSG00000097021	ACOT7	CTE-II; ACH1; ACT; BACH; LACH; LACH1; hBACH		0	1	0	0	0	0	0	1.929	0.012	0.037	0.049
2583	ENSG00000135454	B4GALNT1	GALGT; GALNACT; GalNAc-T; SPG26		0	1	0	0	0	0	0	1.929	0.012	0.037	0.049
2181	ENSG00000123983	ACSL3	PRO2194; ACS3; FACL3		0	1	0	0	0	0	0	1.929	0.012	0.037	0.049
51148	ENSG00000167123	CERCAM	GLT25D3; CEECAM1		0	1	0	0	0	0	0	1.929	0.012	0.037	0.049
4706	ENSG00000004779	NDUFAB1	SDAP; ACP; FASN2A		0	1	0	0	0	0	0	1.929	0.012	0.037	0.049
134526	ENSG00000172497	ACOT12	CACH-1; Cach; STARD15; THEAL		0	1	0	0	0	0	0	1.929	0.012	0.037	0.049
7368	ENSG00000174607	UGT8	CGT; UGT4		0	1	0	0	0	0	0	1.929	0.012	0.037	0.049
6799	ENSG00000197165	SULT1A2	P-PST; ST1A2; HAST4; STP2; TSPST2		0	1	0	0	0	0	0	1.929	0.012	0.037	0.049
5283	ENSG00000100564	PIGH	GPI-H		0	1	0	0	0	0	0	1.929	0.012	0.037	0.049
51046	ENSG00000177511	ST8SIA3	SIAT8C; ST8SiaIII		0	1	0	0	0	0	0	1.929	0.012	0.037	0.049
2581	ENSG00000054983	GALC	-		0	1	0	0	0	0	0	1.929	0.012	0.037	0.049
5660	ENSG00000197746	PSAP	GLBA; SAP1		0	1	0	0	0	0	0	1.929	0.012	0.037	0.049
7357	ENSG00000148154	UGCG	GLCT1; GCS		0	1	0	0	0	0	0	1.929	0.012	0.037	0.049
81490	ENSG00000282367; ENSG00000174915	PTDSS2	PSS2		0	1	0	0	0	0	0	1.929	0.012	0.037	0.049
6817	ENSG00000196502	SULT1A1	STP1; STP; HAST1/HAST2; PST; TSPST1; P-PST; ST1A1; ST1A3		0	1	0	0	0	0	0	1.929	0.012	0.037	0.049
1376	ENSG00000157184	CPT2	CPTASE; CPT1; IIAE4		0	1	0	0	0	0	0	1.929	0.012	0.037	0.049
1595	ENSG00000001630	CYP51A1	CYP51; P450L1; P450-14DM; LDM; CP51; CYPL1		0	1	0	0	0	0	0	1.929	0.012	0.037	0.049
5998	ENSG00000138835	RGS3	C2PA; RGP3		0	1	0	0	0	0	0	1.928	0.012	0.037	0.049
8993	ENSG00000008438	PGLYRP1	TNFSF3L; PGRP-S; TAG7; PGLYRP; PGRP; PGRPS		0	2	0	0	0	0	0	1.325	0.023	0.026	0.049
6813	ENSG00000076944	STXBP2	pp10122; FHL5; Hunc18b; MUNC18-2; UNC18B; UNC18-2		0	2	0	0	0	0	0	1.307	0.023	0.025	0.048
9527	ENSG00000108587	GOSR1	GOS-28; GS28; P28; GOS28/P28; GOLIM2; GOS28		0	2	0	0	0	0	0	1.307	0.023	0.025	0.048
10972	ENSG00000170348	TMED10	S31I125; TMP21; Tmp-21-I; S31III125; p23; p24d1; P24(DELTA)		0	2	0	0	0	0	0	1.307	0.023	0.025	0.048
10772	ENSG00000188529	SRSF10	PPP1R149; SFRS13A; TASR2; SFRS13; TASR; TASR1; FUSIP1; FUSIP2; NSSR; SRp38; SRrp40		0	1	0	0	0	0	0	1.898	0.012	0.037	0.048
8936	ENSG00000112290	WASF1	WAVE1; WAVE; SCAR1		0	1	0	0	0	0	0	1.898	0.012	0.037	0.048
8337	ENSG00000203812	HIST2H2AA3	H2A; H2A.2; H2AFO; H2A/q; H2A/O; HIST2H2AA; H2a-615		0	1	0	0	0	0	0	1.898	0.012	0.037	0.048
6834	ENSG00000280627; ENSG00000148290	SURF1	CMT4K		0	1	0	0	0	0	0	1.898	0.012	0.037	0.048
9404	ENSG00000110031	LPXN	LDPL		0	1	0	0	0	0	0	1.898	0.012	0.037	0.048
6606	ENSG00000205571; ENSG00000273772; ENSG00000275349; ENSG00000277773; ENSG00000172062	SMN1	GEMIN1; SMA; SMA@; SMNT; SMA1; SMA3; T-BCD541; SMN; BCD541; SMA2; SMA4; TDRD16A		0	1	0	0	0	0	0	1.898	0.012	0.037	0.048
59084	ENSG00000112796	ENPP5	NPP5; NPP-5		0	1	0	0	0	0	0	1.896	0.012	0.037	0.048
51268	ENSG00000179761	PIPOX	LPIPOX		0	1	0	0	0	0	0	1.896	0.012	0.037	0.048
6888	ENSG00000177156	TALDO1	TAL; TALDOR; TALH; TAL-H		0	1	0	0	0	0	0	1.896	0.012	0.037	0.048
1961	ENSG00000135625	EGR4	NGFI-C; PAT133; NGFIC		0	1	0	0	0	0	0	1.893	0.012	0.037	0.048
4256	ENSG00000111341	MGP	NTI; GIG36; MGLAP		0	1	0	0	0	0	0	1.843	0.012	0.036	0.047
2706	ENSG00000165474	GJB2	DFNB1; DFNB1A; HID; CX26; DFNA3A; NSRD1; PPK; KID; DFNA3		0	1	0	0	0	0	0	1.843	0.012	0.036	0.047
2138	ENSG00000104313	EYA1	BOP; BOR; OFC1; BOS1		0	1	0	0	0	0	0	1.843	0.012	0.036	0.047
2745	ENSG00000173221	GLRX	GRX; GRX1		0	1	0	0	0	0	0	1.841	0.012	0.036	0.047
2108	ENSG00000140374	ETFA	GA2; MADD; EMA		0	1	0	0	0	0	0	1.841	0.012	0.036	0.047
2820	ENSG00000115159	GPD2	mGPDH; GDH2; GPDM		0	1	0	0	0	0	0	1.841	0.012	0.036	0.047
7295	ENSG00000136810	TXN	TRDX; TRX1; TRX		0	1	0	0	0	0	0	1.841	0.012	0.036	0.047
114112	ENSG00000197763	TXNRD3	TGR; TRXR3; TR2		0	1	0	0	0	0	0	1.841	0.012	0.036	0.047
8564	ENSG00000117009	KMO	dJ317G22.1		0	1	0	0	0	0	0	1.841	0.012	0.036	0.047
7386	ENSG00000169021	UQCRFS1	UQCR5; RIS1; RIP1; RISP		0	1	0	0	0	0	0	1.841	0.012	0.036	0.047
10130	ENSG00000143870	PDIA6	P5; TXNDC7; ERP5		0	1	0	0	0	0	0	1.841	0.012	0.036	0.047
7378	ENSG00000183696	UPP1	UDRPASE; UPASE; UP; UPP		0	1	0	0	0	0	0	1.828	0.012	0.035	0.047
158	ENSG00000239900	ADSL	ASASE; ASL; AMPS		0	1	0	0	0	0	0	1.828	0.012	0.035	0.047
7849	ENSG00000125618	PAX8	-		0	1	0	0	0	0	0	1.828	0.012	0.035	0.047
159	ENSG00000035687	ADSS	ADEH; ADSS 2		0	1	0	0	0	0	0	1.828	0.012	0.035	0.047
203	ENSG00000106992	AK1	HTL-S-58j		0	1	0	0	0	0	0	1.828	0.012	0.035	0.047
80176	ENSG00000171621	SPSB1	SSB-1; SSB1		0	4	0	0	0	0	0	0	0.046	0	0.046
6657	ENSG00000181449	SOX2	MCOPS3; ANOP3		0	4	0	0	0	0	0	0	0.046	0	0.046
4099	ENSG00000105695	MAG	SIGLEC-4A; SPG75; SIGLEC4A; GMA; S-MAG		0	4	0	0	0	0	0	0	0.046	0	0.046
2824	ENSG00000046653	GPM6B	M6B		0	4	0	0	0	0	0	0	0.046	0	0.046
10965	ENSG00000119673	ACOT2	ZAP128; CTE-IA; CTE1A; PTE2A; PTE2; MTE1		0	0	1	0	0	0	0	1.929	0.009	0.037	0.046
133	ENSG00000148926	ADM	PAMP; AM		0	0	1	0	0	0	0	1.929	0.009	0.037	0.046
2027	ENSG00000108515	ENO3	MSE; GSD13		0	0	2	0	0	0	0	1.43	0.018	0.028	0.046
161	ENSG00000280759; ENSG00000183020; ENSG00000281385	AP2A2	HIP9; HYPJ; ADTAB; CLAPA2; HIP-9		0	0	1	0	0	0	0	1.898	0.009	0.037	0.046
8825	ENSG00000111052	LIN7A	LIN-7A; TIP-33; LIN7; VELI1; MALS-1		0	0	1	0	0	0	0	1.898	0.009	0.037	0.046
5162	ENSG00000168291	PDHB	PHE1B; PDHE1-B; PDHBD		0	0	1	0	0	0	0	1.896	0.009	0.037	0.046
8802	ENSG00000163541	SUCLG1	SUCLA1; MTDPS9; GALPHA		0	0	1	0	0	0	0	1.896	0.009	0.037	0.046
1738	ENSG00000091140	DLD	LAD; DLDD; DLDH; E3; GCSL; PHE3		0	0	1	0	0	0	0	1.896	0.009	0.037	0.046
347733	ENSG00000137285	TUBB2B	bA506K6.1; PMGYSA		0	0	5	0	0	0	0	0	0.046	0	0.046
9270	ENSG00000119185	ITGB1BP1	ICAP-1alpha; ICAP1; ICAP1B; ICAP-1B; ICAP-1A; ICAP1A		0	1	0	0	0	0	0	1.744	0.012	0.034	0.045
3087	ENSG00000152804	HHEX	PRH; HOX11L-PEN; PRHX; HMPH; HEX		0	1	0	0	0	0	0	1.743	0.012	0.034	0.045
326	ENSG00000160224	AIRE	PGA1; APS1; APSI; APECED; AIRE1		0	1	0	0	0	0	0	1.743	0.012	0.034	0.045
5199	ENSG00000126759	CFP	PFD; BFD; PFC; PROPERDIN		0	1	0	0	0	0	0	1.743	0.012	0.034	0.045
140679	ENSG00000101438	SLC32A1	VGAT; VIAAT		0	1	0	0	0	0	0	1.687	0.012	0.033	0.044
9783	ENSG00000117016	RIMS3	NIM3; RIM3		0	1	0	0	0	0	0	1.687	0.012	0.033	0.044
112755	ENSG00000099365	STX1B	GEFSP9; STX1B2; STX1B1		0	1	0	0	0	0	0	1.687	0.012	0.033	0.044
2782	ENSG00000078369	GNB1	MRD42		0	3	1	0	0	0	0	0	0.044	0	0.044
4905	ENSG00000278174; ENSG00000276262; ENSG00000073969	NSF	SKD2		0	3	1	0	0	0	0	0	0.044	0	0.044
2547	ENSG00000196419	XRCC6	CTC75; ML8; KU70; TLAA; CTCBF; G22P1		0	0	0	0	1	0	0	1.965	0.006	0.038	0.044
22926	ENSG00000118217	ATF6	ACHM7; ATF6A		0	0	0	0	1	0	0	1.965	0.006	0.038	0.044
26298	ENSG00000135373	EHF	ESE3; ESE3B; ESEJ		0	0	0	0	0	1	0	1.965	0.006	0.038	0.044
2627	ENSG00000141448	GATA6	-		0	0	0	0	1	0	0	1.965	0.006	0.038	0.044
8204	ENSG00000180530	NRIP1	RIP140		0	0	0	0	0	1	0	1.965	0.006	0.038	0.044
10435	ENSG00000149798	CDC42EP2	CEP2; BORG1		0	0	0	0	1	0	0	1.952	0.006	0.038	0.044
3658	ENSG00000136381	IREB2	ACO3; IRP2; IRP2AD		0	0	0	0	1	0	0	1.952	0.006	0.038	0.044
28969	ENSG00000136261	BZW2	MST017; HSPC028; MSTP017		0	0	0	0	0	1	0	1.952	0.006	0.038	0.044
8775	ENSG00000105402	NAPA	SNAPA		0	0	2	0	0	0	0	1.307	0.018	0.025	0.043
7276	ENSG00000118271	TTR	PALB; TBPA; CTS1; CTS; HsT2651; HEL111		0	1	0	0	0	0	0	1.647	0.012	0.032	0.043
2516	ENSG00000136931	NR5A1	SPGF8; ELP; POF7; SF-1; FTZ1; hSF-1; SRXY3; FTZF1; SF1; AD4BP		0	0	0	0	1	0	0	1.929	0.006	0.037	0.043
2168	ENSG00000163586	FABP1	FABPL; L-FABP		0	0	0	0	1	0	0	1.929	0.006	0.037	0.043
50814	ENSG00000147383	NSDHL	H105E3; XAP104; SDR31E1		0	0	0	0	0	1	0	1.929	0.006	0.037	0.043
55326	ENSG00000155189	AGPAT5	1AGPAT5; LPAATE		0	0	0	0	0	1	0	1.929	0.006	0.037	0.043
2222	ENSG00000079459	FDFT1	ERG9; SS; DGPT; SQS		0	0	0	0	1	0	0	1.929	0.006	0.037	0.043
55361	ENSG00000155252	PI4K2A	PI4KII; PIK42A		0	0	0	0	1	0	0	1.929	0.006	0.037	0.043
6646	ENSG00000057252	SOAT1	ACAT-1; ACACT; STAT; ACAT; SOAT; ACAT1		0	0	0	0	1	0	0	1.929	0.006	0.037	0.043
54363	ENSG00000101323	HAO1	GOX; GOX1; HAOX1		0	0	0	0	1	0	0	1.929	0.006	0.037	0.043
54898	ENSG00000197977	ELOVL2	SSC2		0	0	0	0	0	1	0	1.929	0.006	0.037	0.043
6439	ENSG00000168878	SFTPB	SFTB3; SFTP3; SP-B; PSP-B; SMDP1		0	0	0	0	1	0	0	1.929	0.006	0.037	0.043
1374	ENSG00000110090	CPT1A	CPT1-L; L-CPT1; CPT1		0	0	0	0	1	0	0	1.929	0.006	0.037	0.043
3073	ENSG00000213614	HEXA	TSD		0	0	0	0	1	0	0	1.929	0.006	0.037	0.043
5007	ENSG00000110048	OSBP	OSBP1		0	0	0	0	0	1	0	1.929	0.006	0.037	0.043
83401	ENSG00000119915	ELOVL3	CIG30; CIG-30		0	0	0	0	1	0	0	1.929	0.006	0.037	0.043
8813	ENSG00000000419	DPM1	MPDS; CDGIE		0	0	0	0	0	1	0	1.929	0.006	0.037	0.043
30	ENSG00000060971	ACAA1	ACAA; THIO; PTHIO		0	0	0	0	1	0	0	1.929	0.006	0.037	0.043
2548	ENSG00000171298	GAA	LYAG		0	1	0	0	1	0	0	1.325	0.017	0.026	0.043
4815	ENSG00000171840	NINJ2	-		0	1	0	0	0	0	0	1.623	0.012	0.031	0.043
8787	ENSG00000108370	RGS9	PERRS; RGS9L		0	1	0	0	1	0	0	1.31	0.017	0.025	0.043
5870	ENSG00000175582	RAB6A	RAB6		0	1	0	0	0	1	0	1.307	0.017	0.025	0.043
8643	ENSG00000117425	PTCH2	PTC2		0	0	0	0	1	0	0	1.898	0.006	0.037	0.043
915	ENSG00000167286	CD3D	CD3-DELTA; IMD19; T3D		0	0	0	0	1	0	0	1.898	0.006	0.037	0.043
2702	ENSG00000265107	GJA5	CX40; ATFB11		0	0	0	0	0	1	0	1.898	0.006	0.037	0.043
10907	ENSG00000141759	TXNL4A	BMKS; DIM1; SNRNP15; TXNL4; DIB1; U5-15kD		0	0	0	0	1	0	0	1.898	0.006	0.037	0.043
6426	ENSG00000136450	SRSF1	SFRS1; SRp30a; ASF; SF2; SF2p33		0	0	0	0	1	0	0	1.898	0.006	0.037	0.043
4297	ENSG00000118058	KMT2A	ALL-1; MLL/GAS7; TRX1; MLL; TET1-MLL; WDSTS; CXXC7; HTRX1; MLL-AF9; MLL1; HRX; MLL1A		0	0	0	0	1	0	0	1.898	0.006	0.037	0.043
3014	ENSG00000188486	H2AFX	H2A/X; H2A.X; H2AX		0	0	0	0	1	0	0	1.898	0.006	0.037	0.043
2701	ENSG00000187513	GJA4	CX37		0	0	0	0	0	1	0	1.898	0.006	0.037	0.043
27229	ENSG00000137822	TUBGCP4	Grip76; MCCRP3; 76P; GCP4; GCP-4		0	0	0	0	1	0	0	1.898	0.006	0.037	0.043
8674	ENSG00000117533	VAMP4	VAMP-4; VAMP24		0	0	0	0	1	0	0	1.898	0.006	0.037	0.043
8801	ENSG00000172340	SUCLG2	GBETA; GTPSCS; G-SCS		0	0	0	0	1	0	0	1.896	0.006	0.037	0.043
51805	ENSG00000132423	COQ3	DHHBMT; DHHBMTASE; UG0215E05; bA9819.1		0	0	0	0	1	0	0	1.896	0.006	0.037	0.043
27304	ENSG00000124217	MOCS3	UBA4		0	0	0	0	0	1	0	1.896	0.006	0.037	0.043
1152	ENSG00000166165	CKB	CKBB; HEL-211; B-CK; HEL-S-29; BCK		0	0	4	0	1	0	0	0	0.042	0	0.042
4286	ENSG00000187098	MITF	WS2; COMMAD; WS2A; CMM8; MI; bHLHe32		0	0	0	0	1	0	0	1.843	0.006	0.036	0.041
10083	ENSG00000006611	USH1C	PDZ-73/NY-CO-38; PDZD7C; ush1cpst; AIE-75; DFNB18; DFNB18A; NY-CO-38; PDZ-45; PDZ-73; PDZ73; NY-CO-37		0	0	0	0	0	1	0	1.843	0.006	0.036	0.041
2707	ENSG00000188910	GJB3	DFNA2B; DFNA2; EKV; CX31		0	0	0	0	0	1	0	1.843	0.006	0.036	0.041
4646	ENSG00000196586	MYO6	DFNB37; DFNA22		0	0	0	0	1	0	0	1.843	0.006	0.036	0.041
1690	ENSG00000100473	COCH	COCH-5B2; COCH5B2; DFNA9		0	0	0	0	1	0	0	1.843	0.006	0.036	0.041
117531	ENSG00000165091	TMC1	DFNA36; DFNB7; DFNB11		0	0	0	0	1	0	0	1.843	0.006	0.036	0.041
127534	ENSG00000189433	GJB4	CX30.3; EKV		0	0	0	0	0	1	0	1.843	0.006	0.036	0.041
2326	ENSG00000010932	FMO1	-		0	0	0	0	1	0	0	1.841	0.006	0.036	0.041
5108	ENSG00000078674	PCM1	PTC4; RET/PCM-1		0	0	0	0	0	1	0	1.841	0.006	0.036	0.041
387264	ENSG00000278210; ENSG00000205869; ENSG00000280585	KRTAP5-1	KRN1L; KRTAP5.1		0	0	0	0	0	1	0	1.841	0.006	0.036	0.041
4644	ENSG00000197535	MYO5A	GS1; MYO5; MYH12; MYR12		0	0	0	0	1	0	0	1.841	0.006	0.036	0.041
5132	ENSG00000116703	PDC	MEKA; PhLOP; PhLP; PHD		0	0	0	0	1	0	0	1.841	0.006	0.036	0.041
23263	ENSG00000126217	MCF2L	ARHGEF14; DBS; OST		0	0	0	0	0	1	0	1.841	0.006	0.036	0.041
9645	ENSG00000133816	MICAL2	MICAL-2; MICAL2PV2; MICAL2PV1		0	0	0	0	0	1	0	1.841	0.006	0.036	0.041
439915	ENSG00000278302; ENSG00000277291; ENSG00000185940	KRTAP5-5	KRTAP5.5; KRTAP5-11		0	0	0	0	0	1	0	1.841	0.006	0.036	0.041
387266	ENSG00000275920; ENSG00000281191; ENSG00000196224	KRTAP5-3	KRTAP5-9; KRTAP5.3		0	0	0	0	0	1	0	1.841	0.006	0.036	0.041
27034	ENSG00000151498	ACAD8	ACAD-8; ARC42		0	0	0	0	0	1	0	1.841	0.006	0.036	0.041
129607	ENSG00000134326	CMPK2	TYKi; TMPK2; UMP-CMPK2; NDK		0	0	0	0	1	0	0	1.828	0.006	0.035	0.041
133121	ENSG00000164303	ENPP6	NPP6		0	0	0	0	0	1	0	1.828	0.006	0.035	0.041
5144	ENSG00000113448	PDE4D	DPDE3; ACRDYS2; HSPDE4D; PDE4DN2; PDE43; STRK1		0	0	0	0	0	1	0	1.828	0.006	0.035	0.041
1854	ENSG00000128951	DUT	dUTPase		0	0	0	0	1	0	0	1.828	0.006	0.035	0.041
56953	ENSG00000205309	NT5M	dNT2; dNT-2; mdN		0	0	0	0	0	1	0	1.828	0.006	0.035	0.041
6241	ENSG00000171848	RRM2	R2; RR2; RR2M		0	0	0	0	1	0	0	1.828	0.006	0.035	0.041
5141	ENSG00000065989	PDE4A	DPDE2; PDE4; PDE46		0	0	0	0	1	0	0	1.828	0.006	0.035	0.041
4781	ENSG00000147862	NFIB	NFIB2; HMGIC/NFIB; NF1-B; CTF; NFI-RED; NF-I/B; NFI-B; NFIB3		0	3	0	0	0	1	0	0	0.041	0	0.041
7707	ENSG00000163848	ZNF148	BFCOL1; pHZ-52; BERF-1; ZBP-89; HT-BETA; GDACCF; ZFP148		0	0	1	0	0	0	0	1.609	0.009	0.031	0.04
56937	ENSG00000124225	PMEPA1	TMEPAI; STAG1		0	1	0	0	0	0	0	1.455	0.012	0.028	0.04
8754	ENSG00000282230; ENSG00000168615	ADAM9	MCMP; MDC9; Mltng; CORD9		0	0	0	0	1	0	0	1.744	0.006	0.034	0.04
124583	ENSG00000171302	CANT1	SCAN1; DBQD1; SHAPY; DBQD; SCAN-1		0	0	0	0	1	0	0	1.744	0.006	0.034	0.04
5079	ENSG00000196092	PAX5	ALL3; BSAP		0	0	0	0	1	0	0	1.743	0.006	0.034	0.04
51441	ENSG00000198492	YTHDF2	NY-REN-2; CAHL; HGRG8		0	0	0	0	0	1	0	1.743	0.006	0.034	0.04
1604	ENSG00000196352	CD55	CR; TC; CROM; DAF		0	0	0	0	0	1	0	1.743	0.006	0.034	0.04
3933	ENSG00000160349	LCN1	PMFA; TP; VEGP; TLC		0	0	0	0	0	1	0	1.743	0.006	0.034	0.04
4942	ENSG00000065154	OAT	HOGA; GACR; OATASE; OKT		0	0	1	0	0	0	0	1.571	0.009	0.03	0.039
3326	ENSG00000096384	HSP90AB1	HSPCB; D6S182; HSP90B; HSPC2; HSP84		0	1	0	0	0	0	0	1.439	0.012	0.028	0.039
10808	ENSG00000120694	HSPH1	HSP105B; HSP105A; HSP105; NY-CO-25		0	1	0	0	0	0	0	1.439	0.012	0.028	0.039
3308	ENSG00000170606	HSPA4	HSPH2; hsp70RY; HEL-S-5a; RY; hsp70; APG-2; HS24/P52		0	1	0	0	0	0	0	1.439	0.012	0.028	0.039
3306	ENSG00000126803	HSPA2	HSP70-2; HSP70-3		0	1	0	0	0	0	0	1.439	0.012	0.028	0.039
4124	ENSG00000112893	MAN2A1	AMan II; GOLIM7; MANA2; MANII		0	1	0	0	0	0	0	1.423	0.012	0.027	0.039
283209	ENSG00000165434	PGM2L1	BM32A; PMMLP		0	1	0	0	0	0	0	1.423	0.012	0.027	0.039
3035	ENSG00000170445	HARS	USH3B; HRS; CMT2W		0	1	0	0	0	0	0	1.406	0.012	0.027	0.039
6809	ENSG00000166900	STX3	STX3A		0	0	0	0	0	1	0	1.687	0.006	0.033	0.038
931	ENSG00000156738	MS4A1	MS4A2; LEU-16; Bp35; B1; CD20; CVID5; S7		0	0	0	0	1	0	0	1.681	0.006	0.032	0.038
4953	ENSG00000115758	ODC1	ODC		0	0	0	0	1	0	0	1.647	0.006	0.032	0.038
2628	ENSG00000171766	GATM	CCDS3; AT; AGAT		0	0	0	0	1	0	0	1.647	0.006	0.032	0.038
23732	ENSG00000260230	FRRS1L	CG6; CG-6; EIEE37; C9orf4		0	0	0	0	0	1	0	1.647	0.006	0.032	0.038
2683	ENSG00000086062	B4GALT1	GT1; GGTB2; beta4Gal-T1; B4GAL-T1; CDG2D; GTB		0	1	0	0	0	0	0	1.325	0.012	0.026	0.037
5504	ENSG00000184203	PPP1R2	IPP2; IPP-2		0	1	0	0	0	0	0	1.325	0.012	0.026	0.037
3340	ENSG00000070614	NDST1	HSST; NST1; MRT46		0	1	0	0	0	0	0	1.325	0.012	0.026	0.037
4046	ENSG00000130592	LSP1	WP34; pp52		0	0	0	0	0	1	0	1.609	0.006	0.031	0.037
3929	ENSG00000129988	LBP	BPIFD2		0	0	0	0	1	0	0	1.609	0.006	0.031	0.037
10871	ENSG00000167850	CD300C	CMRF-35A; IGSF16; CMRF35A; CLM-6; CMRF-35; CMRF35; CMRF35A1; CMRF35-A1; LIR		0	0	0	0	0	1	0	1.609	0.006	0.031	0.037
6002	ENSG00000159788	RGS12	-		0	1	0	0	0	0	0	1.31	0.012	0.025	0.037
3311	-	HSPA7	HSP70B		0	0	1	0	0	0	0	1.439	0.009	0.028	0.037
378	ENSG00000168374	ARF4	ARF2		0	1	0	0	0	0	0	1.307	0.012	0.025	0.037
375	ENSG00000143761	ARF1	-		0	1	0	0	0	0	0	1.307	0.012	0.025	0.037
6860	ENSG00000132872	SYT4	HsT1192		0	1	0	0	0	0	0	1.307	0.012	0.025	0.037
22872	ENSG00000138674	SEC31A	HSPC275; HSPC334; SEC31L1; ABP125; ABP130		0	1	0	0	0	0	0	1.307	0.012	0.025	0.037
377	ENSG00000134287	ARF3	-		0	1	0	0	0	0	0	1.307	0.012	0.025	0.037
7913	ENSG00000124795	DEK	D6S231E		0	1	0	0	0	0	0	1.307	0.012	0.025	0.037
286	ENSG00000029534	ANK1	SPH1; SPH2; ANK		0	1	0	0	0	0	0	1.307	0.012	0.025	0.037
3939	ENSG00000134333	LDHA	PIG19; GSD11; LDHM; HEL-S-133P		0	0	1	0	0	0	0	1.43	0.009	0.028	0.037
3945	ENSG00000111716	LDHB	LDH-B; LDHBD; TRG-5; HEL-S-281; LDH-H		0	0	1	0	0	0	0	1.43	0.009	0.028	0.037
3034	ENSG00000084110	HAL	HIS; HSTD		0	0	0	0	1	0	0	1.571	0.006	0.03	0.036
3587	ENSG00000110324	IL10RA	HIL-10R; IL-10R1; IL10R; CD210a; CDW210A; CD210		0	2	0	0	1	1	0	0	0.035	0	0.035
6147	ENSG00000198242	RPL23A	L23A; MDA20		0	3	0	0	0	0	0	0	0.035	0	0.035
7514	ENSG00000082898	XPO1	emb; exp1; CRM1		0	3	0	0	0	0	0	0	0.035	0	0.035
6383	ENSG00000169439	SDC2	CD362; SYND2; HSPG; HSPG1		0	3	0	0	0	0	0	0	0.035	0	0.035
7857	ENSG00000171951	SCG2	EM66; SgII; CHGC; SN		0	3	0	0	0	0	0	0	0.035	0	0.035
10628	ENSG00000265972	TXNIP	THIF; ARRDC6; HHCPA78; EST01027; VDUP1		0	3	0	0	0	0	0	0	0.035	0	0.035
2289	ENSG00000096060	FKBP5	FKBP51; P54; FKBP54; PPIase; AIG6; Ptg-10		0	3	0	0	0	0	0	0	0.035	0	0.035
4485	ENSG00000173531	MST1	MSP; HGFL; D3F15S2; DNF15S2; NF15S2		0	3	0	0	0	0	0	0	0.035	0	0.035
23467	ENSG00000221890	NPTXR	NPR		0	3	0	0	0	0	0	0	0.035	0	0.035
7025	ENSG00000175745	NR2F1	BBSOAS; EAR-3; NR2F2; TCFCOUP1; TFCOUP1; SVP44; EAR3; COUP-TFI; ERBAL3; BBOAS		0	3	0	0	0	0	0	0	0.035	0	0.035
23208	ENSG00000132718	SYT11	sytXI; SYT12		0	3	0	0	0	0	0	0	0.035	0	0.035
58480	ENSG00000116574	RHOU	WRCH1; hG28K; ARHU; CDC42L1; G28K		0	3	0	0	0	0	0	0	0.035	0	0.035
54541	ENSG00000168209	DDIT4	REDD-1; REDD1; Dig2		0	3	0	0	0	0	0	0	0.035	0	0.035
8988	ENSG00000169271	HSPB3	DHMN2C; HMN2C; HSPL27		0	0	0	0	0	1	0	1.439	0.006	0.028	0.034
23171	ENSG00000152642	GPD1L	GPD1-L		0	0	0	0	0	1	0	1.43	0.006	0.028	0.033
5208	ENSG00000123836	PFKFB2	PFK-2/FBPase-2		0	0	0	0	0	1	0	1.423	0.006	0.027	0.033
4323	ENSG00000157227	MMP14	MT-MMP; WNCHRS; MT-MMP 1; MMP-14; MT1-MMP; MMP-X1; MT1MMP; MTMMP1		0	0	0	0	1	0	0	1.325	0.006	0.026	0.031
132789	ENSG00000163281	GNPDA2	SB52; GNP2		0	0	0	0	0	1	0	1.325	0.006	0.026	0.031
83539	ENSG00000154080	CHST9	GalNAc4ST2; GALNAC4ST-2		0	0	0	0	0	1	0	1.325	0.006	0.026	0.031
8490	ENSG00000143248; ENSG00000232995	RGS5	MST129; MSTP032; MSTP129; MSTP092; MST092; MST106; MSTP106		0	0	0	0	0	1	0	1.31	0.006	0.025	0.031
64693	ENSG00000282841; ENSG00000212710	CTAGE1	CT21.2; CTAGE-1; CTAGE-2; CT21.1; CTAGE		0	0	0	0	0	1	0	1.307	0.006	0.025	0.031
58485	ENSG00000170043	TRAPPC1	BET5; MUM2		0	0	0	0	1	0	0	1.307	0.006	0.025	0.031
22818	ENSG00000111481	COPZ1	zeta1-COP; CGI-120; COPZ; HSPC181; zeta-COP		0	0	0	0	1	0	0	1.307	0.006	0.025	0.031
63908	ENSG00000125814	NAPB	SNAP-BETA; SNAPB		0	0	0	0	0	1	0	1.307	0.006	0.025	0.031
4900	ENSG00000154146	NRGN	hng; RC3		0	2	0	0	1	0	0	0	0.029	0	0.029
2119	ENSG00000244405	ETV5	ERM		0	2	0	0	0	1	0	0	0.029	0	0.029
5692	ENSG00000159377	PSMB4	HsN3; HN3; PROS-26; PROS26		0	0	3	0	0	0	0	0	0.027	0	0.027
22924	ENSG00000084764	MAPRE3	RP3; EB3; EBF3-S; EBF3		0	2	0	0	0	0	0	0	0.023	0	0.023
5887	ENSG00000119318	RAD23B	HHR23B; HR23B; P58		0	2	0	0	0	0	0	0	0.023	0	0.023
11170	ENSG00000168309	FAM107A	TU3A; DRR1		0	2	0	0	0	0	0	0	0.023	0	0.023
79830	ENSG00000197056	ZMYM1	MYM		0	2	0	0	0	0	0	0	0.023	0	0.023
25946	ENSG00000161642	ZNF385A	ZFP385; ZNF385; RZF; HZF		0	2	0	0	0	0	0	0	0.023	0	0.023
9452	ENSG00000078596	ITM2A	E25A; BRICD2A		0	2	0	0	0	0	0	0	0.023	0	0.023
1381	ENSG00000166426	CRABP1	CRABPI; RBP5; CRABP-I; CRABP		0	2	0	0	0	0	0	0	0.023	0	0.023
2907	ENSG00000178719	GRINA	NMDARA1; HNRGW; LFG1; TMBIM3		0	2	0	0	0	0	0	0	0.023	0	0.023
6421	ENSG00000116560	SFPQ	PPP1R140; PSF; POMP100		0	2	0	0	0	0	0	0	0.023	0	0.023
3987	ENSG00000169756; ENSG00000256671; ENSG00000256977	LIMS1	PINCH-1; PINCH; PINCH1		0	2	0	0	0	0	0	0	0.023	0	0.023
56253	ENSG00000109943	CRTAM	CD355		0	2	0	0	0	0	0	0	0.023	0	0.023
8100	ENSG00000032742	IFT88	D13S1056E; DAF19; TG737; TTC10; hTg737		0	2	0	0	0	0	0	0	0.023	0	0.023
3485	ENSG00000115457	IGFBP2	IBP2; IGF-BP53		0	2	0	0	0	0	0	0	0.023	0	0.023
1390	ENSG00000095794	CREM	CREM-2; hCREM-2; ICER		0	2	0	0	0	0	0	0	0.023	0	0.023
286827	ENSG00000213186	TRIM59	TRIM57; IFT80L; RNF104; TSBF1; MRF1		0	2	0	0	0	0	0	0	0.023	0	0.023
5654	ENSG00000166033	HTRA1	ORF480; HtrA; CARASIL; ARMD7; PRSS11; CADASIL2; L56		0	2	0	0	0	0	0	0	0.023	0	0.023
6513	ENSG00000117394	SLC2A1	GLUT-1; GLUT1DS; DYT17; GLUT1; EIG12; GLUT; HTLVR; DYT18; PED; CSE; DYT9; SDCHCN		0	2	0	0	0	0	0	0	0.023	0	0.023
54941	ENSG00000101695	RNF125	TRAC1; TNORS; TRAC-1		0	2	0	0	0	0	0	0	0.023	0	0.023
27086	ENSG00000114861	FOXP1	hFKH1B; 12CC4; HSPC215; MFH; QRF1		0	2	0	0	0	0	0	0	0.023	0	0.023
54838	ENSG00000166272	WBP1L	OPA1L; C10orf26; OPAL1		0	2	0	0	0	0	0	0	0.023	0	0.023
3916	ENSG00000185896	LAMP1	CD107a; LAMPA; LGP120		0	2	0	0	0	0	0	0	0.023	0	0.023
4070	ENSG00000184292	TACSTD2	GP50; EGP1; GA7331; TROP2; EGP-1; GA733-1; M1S1		0	2	0	0	0	0	0	0	0.023	0	0.023
7447	ENSG00000163032	VSNL1	HPCAL3; HLP3; HUVISL1; VILIP-1; VILIP		0	2	0	0	0	0	0	0	0.023	0	0.023
5527	ENSG00000078304	PPP2R5C	PR61G; B56G		0	2	0	0	0	0	0	0	0.023	0	0.023
113791	ENSG00000100100	PIK3IP1	hHGFL(S); HGFL		0	2	0	0	0	0	0	0	0.023	0	0.023
7122	ENSG00000184113	CLDN5	TMVCF; BEC1; CPETRL1; AWAL		0	2	0	0	0	0	0	0	0.023	0	0.023
9230	ENSG00000185236	RAB11B	H-YPT3		0	2	0	0	0	0	0	0	0.023	0	0.023
2657	ENSG00000223802	GDF1	DORV; RAI; DTGA3		0	2	0	0	0	0	0	0	0.023	0	0.023
54206	ENSG00000116285	ERRFI1	MIG6; GENE-33; RALT; MIG-6		0	2	0	0	0	0	0	0	0.023	0	0.023
5813	ENSG00000185129	PURA	PUR1; MRD31; PURALPHA; PUR-ALPHA		0	2	0	0	0	0	0	0	0.023	0	0.023
1428	ENSG00000103316	CRYM	DFNA40; THBP		0	2	0	0	0	0	0	0	0.023	0	0.023
23336	ENSG00000182253	SYNM	DMN; SYN		0	2	0	0	0	0	0	0	0.023	0	0.023
29970	ENSG00000151967; ENSG00000283245	SCHIP1	SCHIP-1		0	2	0	0	0	0	0	0	0.023	0	0.023
6432	ENSG00000115875	SRSF7	SFRS7; 9G8; AAG3		0	2	0	0	0	0	0	0	0.023	0	0.023
1052	ENSG00000221869	CEBPD	C/EBP-delta; CELF; CRP3; NF-IL6-beta		0	2	0	0	0	0	0	0	0.023	0	0.023
29896	ENSG00000164548	TRA2A	AWMS1; HSU53209		0	2	0	0	0	0	0	0	0.023	0	0.023
6624	ENSG00000075618	FSCN1	FAN1; SNL; p55; HSN		0	2	0	0	0	0	0	0	0.023	0	0.023
11031	ENSG00000168461	RAB31	Rab22B		0	2	0	0	0	0	0	0	0.023	0	0.023
6310	ENSG00000124788	ATXN1	ATX1; SCA1; D6S504E		0	2	0	0	0	0	0	0	0.023	0	0.023
419	ENSG00000156219	ART3	ARTC3		0	2	0	0	0	0	0	0	0.023	0	0.023
10439	ENSG00000130558	OLFM1	AMY; OlfA; NOELIN1; NOE1		0	2	0	0	0	0	0	0	0.023	0	0.023
9868	ENSG00000154174	TOMM70	Tom70; TOMM70A		0	2	0	0	0	0	0	0	0.023	0	0.023
7080	ENSG00000136352	NKX2-1	NKX2.1; NMTC1; TTF-1; T/EBP; NKX2A; TTF1; BCH; BHC; TEBP; TITF1; NK-2		0	2	0	0	0	0	0	0	0.023	0	0.023
58476	ENSG00000078804	TP53INP2	C20orf110; dJ1181N3.1; DOR; PIG-U; PINH		0	2	0	0	0	0	0	0	0.023	0	0.023
7021	ENSG00000008196	TFAP2B	PDA2; AP2-B; AP-2B		0	2	0	0	0	0	0	0	0.023	0	0.023
5066	ENSG00000145730	PAM	PAL; PHM		0	2	0	0	0	0	0	0	0.023	0	0.023
55319	ENSG00000198498	TMA16	C4orf43		0	2	0	0	0	0	0	0	0.023	0	0.023
4034	ENSG00000077454	LRCH4	LRRN4; PP14183; LRN; LRRN1		0	2	0	0	0	0	0	0	0.023	0	0.023
4299	ENSG00000172493	AFF1	PBM1; AF4; MLLT2		0	2	0	0	0	0	0	0	0.023	0	0.023
161060	-	-	-		0	2	0	0	0	0	0	0	0.023	0	0.023
1209	ENSG00000104853	CLPTM1	-		0	2	0	0	0	0	0	0	0.023	0	0.023
1409	ENSG00000160202	CRYAA	CRYA1; CTRCT9; HSPB4		0	2	0	0	0	0	0	0	0.023	0	0.023
6122	ENSG00000100316	RPL3	ASC-1; TARBP-B; L3		0	2	0	0	0	0	0	0	0.023	0	0.023
1382	ENSG00000143320	CRABP2	CRABP-II; RBP6		0	2	0	0	0	0	0	0	0.023	0	0.023
687	ENSG00000119138	KLF9	BTEB1; BTEB		0	2	0	0	0	0	0	0	0.023	0	0.023
359845	ENSG00000183688	RFLNB	CFM1; FAM101B		0	2	0	0	0	0	0	0	0.023	0	0.023
1490	ENSG00000118523	CTGF	CCN2; NOV2; HCS24; IGFBP8		0	2	0	0	0	0	0	0	0.023	0	0.023
794	ENSG00000282830; ENSG00000172137	CALB2	CAB29; CR; CAL2		0	2	0	0	0	0	0	0	0.023	0	0.023
23451	ENSG00000115524	SF3B1	PRPF10; SAP155; MDS; SF3b155; Hsh155; PRP10		0	2	0	0	0	0	0	0	0.023	0	0.023
7287	ENSG00000112041	TULP1	RP14; TUBL1; LCA15		0	2	0	0	0	0	0	0	0.023	0	0.023
4753	ENSG00000184613	NELL2	NRP2		0	2	0	0	0	0	0	0	0.023	0	0.023
28999	ENSG00000163884	KLF15	KKLF		0	2	0	0	0	0	0	0	0.023	0	0.023
10924	ENSG00000172594	SMPDL3A	yR36GH4.1; ASML3a; ASM3A		0	2	0	0	0	0	0	0	0.023	0	0.023
10276	ENSG00000173848	NET1	ARHGEF8; NET1A		0	2	0	0	0	0	0	0	0.023	0	0.023
1745	ENSG00000144355	DLX1	-		0	2	0	0	0	0	0	0	0.023	0	0.023
1366	ENSG00000181885	CLDN7	Hs.84359; CPETRL2; CEPTRL2; CLDN-7; claudin-1		0	2	0	0	0	0	0	0	0.023	0	0.023
6602	ENSG00000066117	SMARCD1	BAF60A; Rsc6p; CRACD1		0	2	0	0	0	0	0	0	0.023	0	0.023
114823	ENSG00000274305; ENSG00000276681; ENSG00000276458; ENSG00000167615	LENG8	pp13842		0	2	0	0	0	0	0	0	0.023	0	0.023
29114	ENSG00000144834	TAGLN3	NP22; NP25; NP24		0	1	1	0	0	0	0	0	0.021	0	0.021
6620	ENSG00000074317	SNCB	-		0	1	1	0	0	0	0	0	0.021	0	0.021
388524	-	RPSAP58	RPSA_30_1642		0	1	1	0	0	0	0	0	0.021	0	0.021
4131	ENSG00000131711	MAP1B	FUTSCH; MAP5; PPP1R102		0	1	1	0	0	0	0	0	0.021	0	0.021
7529	ENSG00000166913	YWHAB	YWHAA; HS1; GW128; KCIP-1; HEL-S-1		0	1	1	0	0	0	0	0	0.021	0	0.021
9615	ENSG00000119125	GDA	GUANASE; CYPIN; NEDASIN		0	0	2	0	0	0	0	0	0.018	0	0.018
231	ENSG00000085662	AKR1B1	ALDR1; ALR2; ADR; AR		0	0	2	0	0	0	0	0	0.018	0	0.018
7593	ENSG00000099326	MZF1	ZFP98; MZF-1; ZSCAN6; MZF1B; ZNF42		0	1	0	0	0	1	0	0	0.017	0	0.017
27075	ENSG00000106537	TSPAN13	TM4SF13; NET-6; NET6		0	1	0	0	0	1	0	0	0.017	0	0.017
10681	ENSG00000069966	GNB5	LADCI; GB5; IDDCA		0	1	0	0	1	0	0	0	0.017	0	0.017
358	ENSG00000240583	AQP1	CHIP28; AQP-CHIP; CO		0	1	0	0	1	0	0	0	0.017	0	0.017
2012	ENSG00000134531	EMP1	CL-20; EMP-1; TMP		0	1	0	0	1	0	0	0	0.017	0	0.017
10379	ENSG00000213928	IRF9	ISGF3; IRF-9; ISGF3G; p48		0	1	0	0	1	0	0	0	0.017	0	0.017
5126	ENSG00000125851	PCSK2	NEC2; SPC2; NEC-2; NEC 2; PC2		0	1	0	0	0	1	0	0	0.017	0	0.017
6156	ENSG00000156482	RPL30	L30		0	1	0	0	1	0	0	0	0.017	0	0.017
9040	ENSG00000130725	UBE2M	hUbc12; UBC-RS2; UBC12		0	1	0	0	0	1	0	0	0.017	0	0.017
1124	ENSG00000106069	CHN2	CHN2-3; ARHGAP3; RHOGAP3; BCH		0	1	0	0	0	1	0	0	0.017	0	0.017
29767	ENSG00000128872	TMOD2	NTMOD; N-TMOD		0	0	1	0	1	0	0	0	0.015	0	0.015
3568	ENSG00000091181	IL5RA	IL5R; CD125; CDw125; HSIL5R3		0	0	0	0	1	1	0	0	0.012	0	0.012
5137	ENSG00000154678	PDE1C	cam-PDE 1C; Hcam3; hCam-3		0	0	0	0	1	1	0	0	0.012	0	0.012
9363	ENSG00000134594	RAB33A	RabS10		0	1	0	0	0	0	0	0	0.012	0	0.012
7074	ENSG00000156299	TIAM1	-		0	1	0	0	0	0	0	0	0.012	0	0.012
22836	ENSG00000164292	RHOBTB3	-		0	1	0	0	0	0	0	0	0.012	0	0.012
4060	ENSG00000139329	LUM	LDC; SLRR2D		0	1	0	0	0	0	0	0	0.012	0	0.012
23589	ENSG00000153048	CARHSP1	CRHSP24; CRHSP-24; CSDC1		0	1	0	0	0	0	0	0	0.012	0	0.012
84939	ENSG00000160953	MUM1	MUM-1; EXPAND1; HSPC211		0	1	0	0	0	0	0	0	0.012	0	0.012
7023	ENSG00000090447	TFAP4	bHLHc41; AP-4		0	1	0	0	0	0	0	0	0.012	0	0.012
10898	ENSG00000160917	CPSF4	NEB-1; CPSF30; NAR; NEB1		0	1	0	0	0	0	0	0	0.012	0	0.012
5685	ENSG00000041357	PSMA4	HsT17706; HC9; PSC9		0	1	0	0	0	0	0	0	0.012	0	0.012
6158	ENSG00000108107	RPL28	L28		0	1	0	0	0	0	0	0	0.012	0	0.012
6276	ENSG00000196420	S100A5	S100D		0	1	0	0	0	0	0	0	0.012	0	0.012
9818	ENSG00000139496	NUP58	PRO2463; NUP45; NUPL1		0	1	0	0	0	0	0	0	0.012	0	0.012
5048	ENSG00000007168	PAFAH1B1	LIS1; LIS2; MDCR; NudF; PAFAH; MDS		0	1	0	0	0	0	0	0	0.012	0	0.012
3732	ENSG00000085117	CD82	IA4; R2; TSPAN27; 4F9; ST6; SAR2; C33; GR15; KAI1		0	1	0	0	0	0	0	0	0.012	0	0.012
288	ENSG00000151150	ANK3	MRT37; ANKYRIN-G		0	1	0	0	0	0	0	0	0.012	0	0.012
999	ENSG00000039068	CDH1	CDHE; ECAD; LCAM; CD324; UVO; Arc-1		0	1	0	0	0	0	0	0	0.012	0	0.012
3241	ENSG00000115756	HPCAL1	VILIP-3; BDR1; HLP2		0	1	0	0	0	0	0	0	0.012	0	0.012
4661	ENSG00000276876; ENSG00000196132	MYT1	PLPB1; MYTI; ZC2HC4A; MTF1; ZC2H2C1; C20orf36; NZF2		0	1	0	0	0	0	0	0	0.012	0	0.012
6855	ENSG00000102003	SYP	MRX96; MRXSYP		0	1	0	0	0	0	0	0	0.012	0	0.012
79982	ENSG00000164031	DNAJB14	PRO34683; EGNR9427		0	1	0	0	0	0	0	0	0.012	0	0.012
79095	ENSG00000171159	C9orf16	EST00098		0	1	0	0	0	0	0	0	0.012	0	0.012
64844	ENSG00000136536	2017-03-07	AXOT; AXO; RNF177; MARCH-VII		0	1	0	0	0	0	0	0	0.012	0	0.012
1471	ENSG00000101439	CST3	ARMD11; HEL-S-2		0	1	0	0	0	0	0	0	0.012	0	0.012
51195	ENSG00000108352	RAPGEFL1	Link-GEFII		0	1	0	0	0	0	0	0	0.012	0	0.012
5694	ENSG00000142507	PSMB6	DELTA; Y; LMPY		0	1	0	0	0	0	0	0	0.012	0	0.012
7316	ENSG00000150991	UBC	HMG20		0	1	0	0	0	0	0	0	0.012	0	0.012
57447	ENSG00000165795	NDRG2	SYLD		0	1	0	0	0	0	0	0	0.012	0	0.012
79575	ENSG00000127220	ABHD8	-		0	1	0	0	0	0	0	0	0.012	0	0.012
11103	ENSG00000111615	KRR1	HRB2; RIP-1		0	1	0	0	0	0	0	0	0.012	0	0.012
23316	ENSG00000111249	CUX2	CUTL2; CDP2		0	1	0	0	0	0	0	0	0.012	0	0.012
9705	ENSG00000147488	ST18	ZC2HC10; NZF3; ZNF387; ZC2H2C3		0	1	0	0	0	0	0	0	0.012	0	0.012
6563	ENSG00000141469	SLC14A1	HUT11; RACH2; HsT1341; JK; RACH1; UT1; UT-B1; UTE		0	1	0	0	0	0	0	0	0.012	0	0.012
23544	ENSG00000100095	SEZ6L	-		0	1	0	0	0	0	0	0	0.012	0	0.012
11331	ENSG00000215021	PHB2	PNAS-141; p22; BAP; BCAP37; Bap37; REA; hBAP		0	1	0	0	0	0	0	0	0.012	0	0.012
7113	ENSG00000184012	TMPRSS2	PP9284; PRSS10		0	1	0	0	0	0	0	0	0.012	0	0.012
400745	ENSG00000189410	SH2D5	-		0	1	0	0	0	0	0	0	0.012	0	0.012
80206	ENSG00000134775	FHOD3	Formactin2; FHOS2		0	1	0	0	0	0	0	0	0.012	0	0.012
30836	ENSG00000067334	DNTTIP2	LPTS-RP2; ERBP; FCF2; HSU15552; TdIF2		0	1	0	0	0	0	0	0	0.012	0	0.012
23149	ENSG00000130475	FCHO1	-		0	1	0	0	0	0	0	0	0.012	0	0.012
84064	ENSG00000167220	HDHD2	3110052N05Rik; HEL-S-301		0	1	0	0	0	0	0	0	0.012	0	0.012
4005	ENSG00000135363	LMO2	TTG2; RBTN2; RBTNL1; RHOM2		0	1	0	0	0	0	0	0	0.012	0	0.012
5425	ENSG00000106628	POLD2	-		0	1	0	0	0	0	0	0	0.012	0	0.012
6235	ENSG00000213741	RPS29	DBA13; S29		0	1	0	0	0	0	0	0	0.012	0	0.012
84258	ENSG00000213023	SYT3	SytIII		0	1	0	0	0	0	0	0	0.012	0	0.012
54996	ENSG00000117791	2017-03-02	MOSC2		0	1	0	0	0	0	0	0	0.012	0	0.012
1937	ENSG00000254772	EEF1G	EF1G; GIG35		0	1	0	0	0	0	0	0	0.012	0	0.012
10106	ENSG00000175215	CTDSP2	SCP2; OS4; PSR2		0	1	0	0	0	0	0	0	0.012	0	0.012
51194	ENSG00000086200	IPO11	RanBP11		0	1	0	0	0	0	0	0	0.012	0	0.012
29946	ENSG00000167565	SERTAD3	RBT1		0	1	0	0	0	0	0	0	0.012	0	0.012
9559	ENSG00000122958	VPS26A	Hbeta58; HB58; PEP8A; VPS26		0	1	0	0	0	0	0	0	0.012	0	0.012
51465	ENSG00000198833	UBE2J1	HSPC205; HSU93243; NCUBE1; HSPC153; UBC6; UBC6E; Ubc6p; CGI-76; NCUBE-1		0	1	0	0	0	0	0	0	0.012	0	0.012
7741	ENSG00000197062	ZSCAN26	SRE-ZBP; ZNF187; SREZBP		0	1	0	0	0	0	0	0	0.012	0	0.012
5046	ENSG00000140479	PCSK6	PACE4; SPC4		0	1	0	0	0	0	0	0	0.012	0	0.012
56342	ENSG00000130810	PPAN	SSF-1; SSF1; BXDC3; SSF; SSF2		0	1	0	0	0	0	0	0	0.012	0	0.012
130	ENSG00000172955	ADH6	ADH-5		0	1	0	0	0	0	0	0	0.012	0	0.012
3280	ENSG00000114315	HES1	HRY; bHLHb39; HES-1; HHL		0	1	0	0	0	0	0	0	0.012	0	0.012
1465	ENSG00000159176	CSRP1	CRP; CRP1; D1S181E; CSRP; CYRP; HEL-141; HEL-S-286		0	1	0	0	0	0	0	0	0.012	0	0.012
9086	ENSG00000198692	EIF1AY	eIF-4C		0	1	0	0	0	0	0	0	0.012	0	0.012
6175	ENSG00000089157	RPLP0	PRLP0; L10E; LP0; P0; RPP0		0	1	0	0	0	0	0	0	0.012	0	0.012
1824	ENSG00000134755	DSC2	DG2; DGII/III; ARVD11; CDHF2; DSC3		0	1	0	0	0	0	0	0	0.012	0	0.012
6590	ENSG00000124107	SLPI	BLPI; WAP4; MPI; ALP; HUSI-I; HUSI; ALK1; WFDC4		0	1	0	0	0	0	0	0	0.012	0	0.012
7329	ENSG00000103275	UBE2I	P18; C358B7.1; UBC9		0	1	0	0	0	0	0	0	0.012	0	0.012
9867	ENSG00000198961	PJA2	RNF131; Neurodap1		0	1	0	0	0	0	0	0	0.012	0	0.012
51312	ENSG00000147454	SLC25A37	MSCP; PRO1278; HT015; MFRN; MFRN1; PRO1584; PRO2217; MSC		0	1	0	0	0	0	0	0	0.012	0	0.012
23175	ENSG00000134324	LPIN1	PAP1		0	1	0	0	0	0	0	0	0.012	0	0.012
158813	-	-	-		0	1	0	0	0	0	0	0	0.012	0	0.012
9079	ENSG00000169744	LDB2	CLIM1; LDB1; LDB-2		0	1	0	0	0	0	0	0	0.012	0	0.012
9806	ENSG00000107742	SPOCK2	testican-2		0	1	0	0	0	0	0	0	0.012	0	0.012
10501	ENSG00000167680	SEMA6B	SEM-SEMA-Y; semaZ; SEMA-VIB; SEMAN		0	1	0	0	0	0	0	0	0.012	0	0.012
3728	ENSG00000173801	JUP	DPIII; PDGB; ARVD12; DP3; PKGB; CTNNG		0	1	0	0	0	0	0	0	0.012	0	0.012
7555	ENSG00000169714	CNBP	PROMM; ZNF9; CNBP1; DM2; RNF163; ZCCHC22		0	1	0	0	0	0	0	0	0.012	0	0.012
441668	-	-	-		0	1	0	0	0	0	0	0	0.012	0	0.012
10085	ENSG00000164176	EDIL3	DEL1		0	1	0	0	0	0	0	0	0.012	0	0.012
1984	ENSG00000132507	EIF5A	eIF5AI; EIF5A1; EIF-5A		0	1	0	0	0	0	0	0	0.012	0	0.012
8642	ENSG00000166341	DCHS1	CDH19; MVP2; CDHR6; FIB1; VMLDS1; PCDH16; CDH25		0	1	0	0	0	0	0	0	0.012	0	0.012
8437	ENSG00000111344	RASAL1	RASAL		0	1	0	0	0	0	0	0	0.012	0	0.012
1634	ENSG00000011465	DCN	PG40; SLRR1B; CSCD; PGII; DSPG2; PGS2		0	1	0	0	0	0	0	0	0.012	0	0.012
51760	ENSG00000103528	SYT17	sytXVII		0	1	0	0	0	0	0	0	0.012	0	0.012
10397	ENSG00000104419	NDRG1	PROXY1; TARG1; CMT4D; GC4; RTP; TDD5; DRG1; DRG-1; NDR1; NMSL; RIT42; CAP43; HMSNL		0	1	0	0	0	0	0	0	0.012	0	0.012
7389	ENSG00000126088	UROD	PCT; UPD		0	1	0	0	0	0	0	0	0.012	0	0.012
9365	ENSG00000133116	KL	-		0	1	0	0	0	0	0	0	0.012	0	0.012
7334	ENSG00000177889	UBE2N	UbcH-ben; HEL-S-71; UbcH13; UBCHBEN; UBC13; UBC13		0	1	0	0	0	0	0	0	0.012	0	0.012
79048	ENSG00000187742	SECISBP2	SBP2		0	1	0	0	0	0	0	0	0.012	0	0.012
1996	ENSG00000162374	ELAVL4	PNEM; HUD		0	1	0	0	0	0	0	0	0.012	0	0.012
1415	ENSG00000244752	CRYBB2	CRYB2; D22S665; CTRCT3; CCA2; CRYB2A		0	1	0	0	0	0	0	0	0.012	0	0.012
8019	ENSG00000169925	BRD3	ORFX; RING3L		0	1	0	0	0	0	0	0	0.012	0	0.012
4076	ENSG00000135387	CAPRIN1	RNG105; GPIP137; GRIP137; M11S1; GPIAP1; p137GPI		0	1	0	0	0	0	0	0	0.012	0	0.012
83543	ENSG00000126878	AIF1L	IBA2; C9orf58		0	1	0	0	0	0	0	0	0.012	0	0.012
5243	ENSG00000085563	ABCB1	GP170; ABC20; CD243; MDR1; P-GP; CLCS; PGY1		0	1	0	0	0	0	0	0	0.012	0	0.012
1655	ENSG00000108654	DDX5	p68; HUMP68; HLR1; G17P1		0	1	0	0	0	0	0	0	0.012	0	0.012
26548	ENSG00000147166	ITGB1BP2	CHORDC3; MSTP015; ITGB1BP; MELUSIN		0	1	0	0	0	0	0	0	0.012	0	0.012
64150	-	DIO3OS	DIO3-OS; C14orf134; DIO3-AS1; NCRNA00041		0	1	0	0	0	0	0	0	0.012	0	0.012
7138	ENSG00000105048	TNNT1	ANM; STNT; TNT; TNTS; NEM5		0	1	0	0	0	0	0	0	0.012	0	0.012
64710	ENSG00000069275	NUCKS1	NUCKS; JC7		0	1	0	0	0	0	0	0	0.012	0	0.012
10522	ENSG00000282712; ENSG00000177030	DEAF1	NUDR; SPN; ZMYND5; MRD24		0	1	0	0	0	0	0	0	0.012	0	0.012
80006	ENSG00000113597	TRAPPC13	C5orf44		0	1	0	0	0	0	0	0	0.012	0	0.012
397	ENSG00000111348	ARHGDIB	GDID4; D4; Ly-GDI; LYGDI; GDIA2; RAP1GN1; RhoGDI2		0	1	0	0	0	0	0	0	0.012	0	0.012
83643	ENSG00000151468	CCDC3	-		0	1	0	0	0	0	0	0	0.012	0	0.012
10262	ENSG00000143368	SF3B4	SF3b49; Hsh49; AFD1; SAP49		0	1	0	0	0	0	0	0	0.012	0	0.012
84660	ENSG00000130783	CCDC62	ERAP75; CT109; TSP-NY		0	1	0	0	0	0	0	0	0.012	0	0.012
5690	ENSG00000126067	PSMB2	HC7-I		0	1	0	0	0	0	0	0	0.012	0	0.012
7323	ENSG00000109332	UBE2D3	UBCH5C; UBC4/5; E2(17)KB3		0	1	0	0	0	0	0	0	0.012	0	0.012
9899	ENSG00000185518	SV2B	HsT19680		0	1	0	0	0	0	0	0	0.012	0	0.012
64689	ENSG00000114745	GORASP1	P65; GRASP65; GOLPH5		0	1	0	0	0	0	0	0	0.012	0	0.012
6588	ENSG00000170290	SLN	-		0	1	0	0	0	0	0	0	0.012	0	0.012
3039	ENSG00000206172	HBA1	HBA-T3; HBH		0	1	0	0	0	0	0	0	0.012	0	0.012
8824	ENSG00000172831	CES2	CE-2; PCE-2; CES2A1; iCE		0	1	0	0	0	0	0	0	0.012	0	0.012
23180	ENSG00000131378	RFTN1	PIG9; PIB10; MIG2; RAFTLIN		0	1	0	0	0	0	0	0	0.012	0	0.012
91304	ENSG00000182087	TMEM259	MEMBRALIN; ASBABP1; C19orf6; MBRL; R32184_3		0	1	0	0	0	0	0	0	0.012	0	0.012
1493	ENSG00000163599	CTLA4	CTLA-4; ALPS5; GRD4; CD; CD152; IDDM12; GSE; CELIAC3		0	1	0	0	0	0	0	0	0.012	0	0.012
6921	ENSG00000154582	ELOC	SIII; TCEB1		0	1	0	0	0	0	0	0	0.012	0	0.012
205428	ENSG00000181744	C3orf58	GoPro49; HASF; DIA1		0	1	0	0	0	0	0	0	0.012	0	0.012
10591	ENSG00000112667	DNPH1	RCL; C6orf108; dJ330M21.3		0	1	0	0	0	0	0	0	0.012	0	0.012
54925	ENSG00000140987	ZSCAN32	HCCS-5; ZNF434		0	1	0	0	0	0	0	0	0.012	0	0.012
821	ENSG00000127022	CANX	P90; IP90; CNX		0	1	0	0	0	0	0	0	0.012	0	0.012
10464	ENSG00000083535	PIBF1	CEP90; C13orf24; PIBF		0	1	0	0	0	0	0	0	0.012	0	0.012
3181	ENSG00000122566	HNRNPA2B1	HNRPA2; RNPA2; SNRPB1; HNRNPA2; HNRNPB1; IBMPFD2; HNRPA2B1; HNRPB1		0	1	0	0	0	0	0	0	0.012	0	0.012
7572	ENSG00000172466	ZNF24	Zfp191; KOX17; RSG-A; ZNF191; ZSCAN3		0	1	0	0	0	0	0	0	0.012	0	0.012
124402	ENSG00000153443	UBALD1	PP11303; FAM100A		0	1	0	0	0	0	0	0	0.012	0	0.012
166793	ENSG00000168826	ZBTB49	ZNF509		0	1	0	0	0	0	0	0	0.012	0	0.012
56061	ENSG00000103353	UBFD1	UBPH		0	1	0	0	0	0	0	0	0.012	0	0.012
6203	ENSG00000278081; ENSG00000275323; ENSG00000274646; ENSG00000170889; ENSG00000274626; ENSG00000277359; ENSG00000274950; ENSG00000278270; ENSG00000277079; ENSG00000274005	RPS9	S9		0	1	0	0	0	0	0	0	0.012	0	0.012
285281	-	-	-		0	1	0	0	0	0	0	0	0.012	0	0.012
4632	ENSG00000168530	MYL1	MLC3F; MLC1F		0	1	0	0	0	0	0	0	0.012	0	0.012
655	ENSG00000101144	BMP7	OP-1		0	1	0	0	0	0	0	0	0.012	0	0.012
5717	ENSG00000108671	PSMD11	Rpn6; S9; p44.5		0	1	0	0	0	0	0	0	0.012	0	0.012
9776	ENSG00000175224	ATG13	PARATARG8; KIAA0652		0	1	0	0	0	0	0	0	0.012	0	0.012
27164	ENSG00000277015; ENSG00000263310; ENSG00000256463	SALL3	ZNF796		0	1	0	0	0	0	0	0	0.012	0	0.012
1949	ENSG00000108947	EFNB3	EFL6; LERK8; EPLG8		0	1	0	0	0	0	0	0	0.012	0	0.012
1016	ENSG00000145526	CDH18	CDH14; CDH14L; CDH24		0	1	0	0	0	0	0	0	0.012	0	0.012
90843	ENSG00000180964	TCEAL8	WEX3		0	1	0	0	0	0	0	0	0.012	0	0.012
51014	ENSG00000134970	TMED7	p27; p24gamma3; CGI-109; p24g3		0	1	0	0	0	0	0	0	0.012	0	0.012
56995	ENSG00000130338	TULP4	TUSP		0	1	0	0	0	0	0	0	0.012	0	0.012
55779	ENSG00000283241; ENSG00000206530	CFAP44	WDR52		0	1	0	0	0	0	0	0	0.012	0	0.012
5950	ENSG00000138207	RBP4	RDCCAS; MCOPCB10		0	1	0	0	0	0	0	0	0.012	0	0.012
473930	-	-	-		0	1	0	0	0	0	0	0	0.012	0	0.012
60492	ENSG00000137500	CCDC90B	MDS025; MDS011		0	1	0	0	0	0	0	0	0.012	0	0.012
339416	ENSG00000183831	ANKRD45	CT117		0	1	0	0	0	0	0	0	0.012	0	0.012
9414	ENSG00000119139	TJP2	DFNA51; X104; ZO2; C9DUPq21.11; DUP9q21.11; PFIC4		0	1	0	0	0	0	0	0	0.012	0	0.012
10019	ENSG00000111252	SH2B3	LNK; IDDM20		0	1	0	0	0	0	0	0	0.012	0	0.012
63875	ENSG00000158042	MRPL17	LIP2; MRP-L26; RPML26; L17mt; MRP-L17; RPL17L		0	1	0	0	0	0	0	0	0.012	0	0.012
113457	ENSG00000075886	TUBA3D	H2-ALPHA		0	1	0	0	0	0	0	0	0.012	0	0.012
2052	ENSG00000143819	EPHX1	HYL1; EPHX; MEH; EPOX		0	1	0	0	0	0	0	0	0.012	0	0.012
4860	ENSG00000198805	PNP	NP; PRO1837; PUNP		0	1	0	0	0	0	0	0	0.012	0	0.012
7916	ENSG00000226618; ENSG00000206427; ENSG00000204469; ENSG00000231370; ENSG00000231825; ENSG00000225164; ENSG00000225748	PRRC2A	D6S51; D6S51E; G2; BAT2		0	1	0	0	0	0	0	0	0.012	0	0.012
6204	ENSG00000124614	RPS10	S10; DBA9		0	1	0	0	0	0	0	0	0.012	0	0.012
9782	ENSG00000015479; ENSG00000280987	MATR3	MPD2; ALS21; VCPDM		0	1	0	0	0	0	0	0	0.012	0	0.012
1015	ENSG00000079112	CDH17	HPT-1; HPT1; CDH16		0	1	0	0	0	0	0	0	0.012	0	0.012
23187	ENSG00000019144	PHLDB1	LL5A		0	1	0	0	0	0	0	0	0.012	0	0.012
114569	ENSG00000147676	MAL2	-		0	1	0	0	0	0	0	0	0.012	0	0.012
7342	ENSG00000153560	UBP1	LBP1B; LBP1A; LBP-1B; LBP-1a		0	1	0	0	0	0	0	0	0.012	0	0.012
3045	ENSG00000223609	HBD	-		0	1	0	0	0	0	0	0	0.012	0	0.012
379	ENSG00000175906	ARL4D	ARL6; ARF4L		0	1	0	0	0	0	0	0	0.012	0	0.012
285958	ENSG00000232956	SNHG15	Linc-Myo1g; C7orf40; MYO1GUT		0	1	0	0	0	0	0	0	0.012	0	0.012
5033	ENSG00000122884	P4HA1	P4HA		0	1	0	0	0	0	0	0	0.012	0	0.012
1628	ENSG00000105516	DBP	DABP		0	1	0	0	0	0	0	0	0.012	0	0.012
8566	ENSG00000160209	PDXK	PNK; C21orf124; PRED79; C21orf97; HEL-S-1a; PKH		0	1	0	0	0	0	0	0	0.012	0	0.012
27107	ENSG00000066422	ZBTB11	ZNF-U69274; ZNF913		0	1	0	0	0	0	0	0	0.012	0	0.012
55320	ENSG00000129534	MIS18BP1	C14orf106; HSA242977; M18BP1; KNL2		0	1	0	0	0	0	0	0	0.012	0	0.012
55530	ENSG00000166111	SVOP	-		0	1	0	0	0	0	0	0	0.012	0	0.012
6443	ENSG00000163069	SGCB	A3b; LGMD2E; SGC		0	1	0	0	0	0	0	0	0.012	0	0.012
6258	ENSG00000143171	RXRG	NR2B3; RXRC		0	1	0	0	0	0	0	0	0.012	0	0.012
80728	ENSG00000147799	ARHGAP39	CrGAP; Vilse		0	1	0	0	0	0	0	0	0.012	0	0.012
3570	ENSG00000160712	IL6R	IL6RA; IL6RQ; IL-6R-1; IL-6RA; IL6Q; gp80; CD126		0	1	0	0	0	0	0	0	0.012	0	0.012
140735	ENSG00000264364	DYNLL2	Dlc2; RSPH22; DNCL1B		0	1	0	0	0	0	0	0	0.012	0	0.012
3640	ENSG00000248099	INSL3	RLNL; RLF; ley-I-L		0	1	0	0	0	0	0	0	0.012	0	0.012
8450	ENSG00000158290	CUL4B	SFM2; MRXHF2; CUL-4B; MRXSC; MRXS15		0	1	0	0	0	0	0	0	0.012	0	0.012
56888	ENSG00000176407	KCMF1	ZZZ1; FIGC; PCMF; DEBT91		0	1	0	0	0	0	0	0	0.012	0	0.012
5216	ENSG00000108518	PFN1	ALS18		0	1	0	0	0	0	0	0	0.012	0	0.012
23259	ENSG00000085788	DDHD2	iPLA(1)gamma; SAMWD1; SPG54		0	1	0	0	0	0	0	0	0.012	0	0.012
7112	ENSG00000120802	TMPO	LAP2; CMD1T; LEMD4; TP; PRO0868		0	1	0	0	0	0	0	0	0.012	0	0.012
57326	ENSG00000163346	PBXIP1	HPIP		0	1	0	0	0	0	0	0	0.012	0	0.012
8612	ENSG00000141934	PLPP2	LPP2; PAP-2c; PPAP2C; PAP2-g		0	1	0	0	0	0	0	0	0.012	0	0.012
1400	ENSG00000072832	CRMP1	CRMP-1; DPYSL1; ULIP-3; DRP1; DRP-1		0	1	0	0	0	0	0	0	0.012	0	0.012
23764	ENSG00000185022	MAFF	U-MAF; hMafF		0	1	0	0	0	0	0	0	0.012	0	0.012
79145	ENSG00000170791	CHCHD7	COX23		0	1	0	0	0	0	0	0	0.012	0	0.012
26047	ENSG00000174469; ENSG00000278728	CNTNAP2	CDFE; CASPR2; AUTS15; NRXN4; PTHSL1		0	1	0	0	0	0	0	0	0.012	0	0.012
117178	ENSG00000117155	SSX2IP	hMsd1; ADIP		0	1	0	0	0	0	0	0	0.012	0	0.012
2202	ENSG00000115380	EFEMP1	DHRD; DRAD; MLVT; FBLN3; FIBL-3; S1-5; FBNL; MTLV		0	1	0	0	0	0	0	0	0.012	0	0.012
8788	ENSG00000185559	DLK1	pG2; DLK; DLK-1; Delta1; Pref-1; ZOG; FA1; PREF1		0	1	0	0	0	0	0	0	0.012	0	0.012
643788	-	-	-		0	1	0	0	0	0	0	0	0.012	0	0.012
80198	ENSG00000172732	MUS81	SLX3		0	1	0	0	0	0	0	0	0.012	0	0.012
1362	ENSG00000108582	CPD	GP180		0	1	0	0	0	0	0	0	0.012	0	0.012
7077	ENSG00000035862	TIMP2	DDC8; CSC-21K		0	1	0	0	0	0	0	0	0.012	0	0.012
3535	-	IGL	IGL@; IGLC6		0	1	0	0	0	0	0	0	0.012	0	0.012
1175	ENSG00000042753	AP2S1	FBH3; CLAPS2; AP17; HHC3; FBHOk		0	1	0	0	0	0	0	0	0.012	0	0.012
27333	ENSG00000173905	GOLIM4	GPP130; GIMPC; P138; GOLPH4		0	1	0	0	0	0	0	0	0.012	0	0.012
26515	ENSG00000132286	TIMM10B	TIM10B; FXC1; Tim9b		0	1	0	0	0	0	0	0	0.012	0	0.012
140885	ENSG00000198053	SIRPA	MYD-1; SIRP; CD172A; BIT; PTPNS1; MFR; P84; SHPS1		0	1	0	0	0	0	0	0	0.012	0	0.012
6234	ENSG00000233927	RPS28	S28; DBA15		0	1	0	0	0	0	0	0	0.012	0	0.012
4130	ENSG00000166963	MAP1A	MAP1L; MTAP1A		0	1	0	0	0	0	0	0	0.012	0	0.012
960	ENSG00000026508	CD44	CDW44; HUTCH-I; IN; LHR; CSPG8; MC56; MDU2; MDU3; ECMR-III; MIC4; Pgp1; HCELL		0	1	0	0	0	0	0	0	0.012	0	0.012
10410	ENSG00000142089	IFITM3	IP15; DSPA2b; 1-8U		0	1	0	0	0	0	0	0	0.012	0	0.012
4974	ENSG00000126861	OMG	OMGP		0	1	0	0	0	0	0	0	0.012	0	0.012
6210	ENSG00000134419	RPS15A	S15a		0	1	0	0	0	0	0	0	0.012	0	0.012
81831	ENSG00000171208	NETO2	BTCL2; NEOT2		0	1	0	0	0	0	0	0	0.012	0	0.012
1740	ENSG00000150672	DLG2	PSD-93; PPP1R58; chapsyn-110; PSD93		0	1	0	0	0	0	0	0	0.012	0	0.012
23413	ENSG00000107130	NCS1	FLUP; FREQ		0	1	0	0	0	0	0	0	0.012	0	0.012
55611	ENSG00000167770	OTUB1	OTB1; HSPC263; OTU1		0	1	0	0	0	0	0	0	0.012	0	0.012
10927	ENSG00000106723	SPIN1	TDRD24; SPIN		0	1	0	0	0	0	0	0	0.012	0	0.012
3920	ENSG00000005893	LAMP2	LAMPB; CD107b; LAMP-2; LGP110		0	1	0	0	0	0	0	0	0.012	0	0.012
3040	ENSG00000188536	HBA2	HBA-T2; HBH		0	1	0	0	0	0	0	0	0.012	0	0.012
9045	ENSG00000188846	RPL14	CAG-ISL-7; L14; CTG-B33; RL14; hRL14		0	1	0	0	0	0	0	0	0.012	0	0.012
10237	ENSG00000121073	SLC35B1	UGTREL1		0	1	0	0	0	0	0	0	0.012	0	0.012
1780	ENSG00000158560	DYNC1I1	DNCIC1; DNCI1		0	1	0	0	0	0	0	0	0.012	0	0.012
104	ENSG00000197381	ADARB1	ADAR2; RED1; DRABA2; DRADA2		0	1	0	0	0	0	0	0	0.012	0	0.012
23176	ENSG00000164402	2017-09-08	2017-09-02		0	1	0	0	0	0	0	0	0.012	0	0.012
6879	ENSG00000178913	TAF7	TAF2F; TAFII55		0	1	0	0	0	0	0	0	0.012	0	0.012
3875	ENSG00000111057	KRT18	CYK18; K18; CK-18		0	1	0	0	0	0	0	0	0.012	0	0.012
22866	ENSG00000149970	CNKSR2	KSR2; MAGUIN; CNK2		0	1	0	0	0	0	0	0	0.012	0	0.012
27344	ENSG00000102109	PCSK1N	PEN; BigLEN; SAAS; SCG8; SgVIII; PROSAAS		0	1	0	0	0	0	0	0	0.012	0	0.012
5396	ENSG00000116132	PRRX1	AGOTC; PRX-1; PHOX1; PRX1; PMX1		0	1	0	0	0	0	0	0	0.012	0	0.012
54433	ENSG00000109534	GAR1	NOLA1		0	1	0	0	0	0	0	0	0.012	0	0.012
30837	ENSG00000274229; ENSG00000274211	SOCS7	NCKAP4; NAP4		0	1	0	0	0	0	0	0	0.012	0	0.012
23040	ENSG00000186487	MYT1L	ZC2H2C2; ZC2HC4B; NZF1; myT1-L; MRD39		0	1	0	0	0	0	0	0	0.012	0	0.012
8502	ENSG00000144283	PKP4	p0071		0	1	0	0	0	0	0	0	0.012	0	0.012
402	ENSG00000213465	ARL2	ARFL2		0	1	0	0	0	0	0	0	0.012	0	0.012
6422	ENSG00000104332	SFRP1	SARP2; FRP; FrzA; FRP1; FRP-1		0	1	0	0	0	0	0	0	0.012	0	0.012
124925	ENSG00000063015	SEZ6	BSRPC		0	1	0	0	0	0	0	0	0.012	0	0.012
6157	ENSG00000166441	RPL27A	L27A		0	1	0	0	0	0	0	0	0.012	0	0.012
5394	ENSG00000171824	EXOSC10	Rrp6p; p4; PMSCL2; PM-Scl; PMSCL; p2; PM/Scl-100; RRP6; p3		0	1	0	0	0	0	0	0	0.012	0	0.012
23646	ENSG00000105223	PLD3	HUK4; AD19; HU-K4		0	1	0	0	0	0	0	0	0.012	0	0.012
183	ENSG00000135744	AGT	SERPINA8; ANHU		0	1	0	0	0	0	0	0	0.012	0	0.012
398	ENSG00000242173	ARHGDIG	RHOGDI-3		0	1	0	0	0	0	0	0	0.012	0	0.012
6767	ENSG00000100380	ST13	PRO0786; P48; AAG2; FAM10A4; HSPABP1; FAM10A1; HSPABP; SNC6; HIP; HOP		0	1	0	0	0	0	0	0	0.012	0	0.012
10745	ENSG00000116793	PHTF1	PHTF		0	1	0	0	0	0	0	0	0.012	0	0.012
2823	ENSG00000150625	GPM6A	M6A; GPM6		0	1	0	0	0	0	0	0	0.012	0	0.012
2171	ENSG00000164687	FABP5	KFABP; EFABP; PA-FABP; E-FABP; PAFABP		0	1	0	0	0	0	0	0	0.012	0	0.012
7343	ENSG00000108312	UBTF	NOR-90; UBF-1; UBF2; UBF1; UBF		0	1	0	0	0	0	0	0	0.012	0	0.012
9798	ENSG00000182149	IST1	OLC1		0	1	0	0	0	0	0	0	0.012	0	0.012
10084	ENSG00000102103	PQBP1	MRXS8; RENS1; NPW38; SHS; MRX2; MRX55; MRXS3		0	1	0	0	0	0	0	0	0.012	0	0.012
9411	ENSG00000137962	ARHGAP29	PARG1		0	1	0	0	0	0	0	0	0.012	0	0.012
83853	ENSG00000145491	ROPN1L	RSPH11; ASP		0	1	0	0	0	0	0	0	0.012	0	0.012
57020	ENSG00000103544	C16orf62	-		0	1	0	0	0	0	0	0	0.012	0	0.012
51228	ENSG00000139433	GLTP	-		0	1	0	0	0	0	0	0	0.012	0	0.012
57184	ENSG00000178761	FAM219B	C15orf17		0	1	0	0	0	0	0	0	0.012	0	0.012
54737	ENSG00000196199	MPHOSPH8	mpp8; HSMPP8; TWA3		0	1	0	0	0	0	0	0	0.012	0	0.012
23198	ENSG00000068878	PSME4	PA200		0	1	0	0	0	0	0	0	0.012	0	0.012
6185	ENSG00000118705	RPN2	SWP1; RPNII; RPN-II; RIBIIR		0	1	0	0	0	0	0	0	0.012	0	0.012
5695	ENSG00000136930	PSMB7	Z		0	1	0	0	0	0	0	0	0.012	0	0.012
286887	ENSG00000170465	KRT6C	K6E; PPKNEFD; KRT6E		0	1	0	0	0	0	0	0	0.012	0	0.012
10320	ENSG00000185811	IKZF1	CVID13; PPP1R92; IK1; PRO0758; IKAROS; LyF-1; Hs.54452; ZNFN1A1; LYF1		0	1	0	0	0	0	0	0	0.012	0	0.012
6695	ENSG00000152377	SPOCK1	SPOCK; TIC1; TESTICAN		0	1	0	0	0	0	0	0	0.012	0	0.012
79137	ENSG00000144567	FAM134A	C2orf17; MAG-2		0	1	0	0	0	0	0	0	0.012	0	0.012
25939	ENSG00000101347	SAMHD1	CHBL2; DCIP; HDDC1; MOP-5; SBBI88		0	1	0	0	0	0	0	0	0.012	0	0.012
4197	-	-	-		0	1	0	0	0	0	0	0	0.012	0	0.012
5865	ENSG00000169213	RAB3B	-		0	1	0	0	0	0	0	0	0.012	0	0.012
11212	ENSG00000147471	PROSC	EPVB6D		0	1	0	0	0	0	0	0	0.012	0	0.012
152877	ENSG00000174137	FAM53A	DNTNP		0	1	0	0	0	0	0	0	0.012	0	0.012
138151	ENSG00000148411	NACC2	NAC-2; BEND9; BTBD31; BTBD14A; RBB; BTBD14		0	1	0	0	0	0	0	0	0.012	0	0.012
2487	ENSG00000162998	FRZB	OS1; FRITZ; FRZB-1; FRZB1; hFIZ; FRP-3; SFRP3; SRFP3; FRE; FRZB-PEN; FZRB		0	1	0	0	0	0	0	0	0.012	0	0.012
54469	ENSG00000086666	ZFAND6	ZFAND5B; ZA20D3; AWP1		0	1	0	0	0	0	0	0	0.012	0	0.012
2669	ENSG00000164949	GEM	KIR		0	1	0	0	0	0	0	0	0.012	0	0.012
9118	ENSG00000148798	INA	NEF5; TXBP-1; NF-66		0	0	1	0	0	0	0	0	0.009	0	0.009
56604	-	TUBB7P	TUBB4Q		0	0	1	0	0	0	0	0	0.009	0	0.009
150554	-	YWHAZP2	-		0	0	1	0	0	0	0	0	0.009	0	0.009
1476	ENSG00000160213	CSTB	EPM1A; CST6; EPM1; ULD; CPI-B; PME; STFB		0	0	1	0	0	0	0	0	0.009	0	0.009
3094	ENSG00000169567	HINT1	NMAN; HINT; PKCI-1; PRKCNH1		0	0	1	0	0	0	0	0	0.009	0	0.009
8876	ENSG00000112299	VNN1	HDLCQ8; Tiff66		0	0	1	0	0	0	0	0	0.009	0	0.009
442022	-	-	-		0	0	1	0	0	0	0	0	0.009	0	0.009
210	ENSG00000148218	ALAD	PBGS; ALADH		0	0	1	0	0	0	0	0	0.009	0	0.009
7169	ENSG00000198467	TPM2	DA2B; NEM4; AMCD1; HEL-S-273; DA1; TMSB		0	0	1	0	0	0	0	0	0.009	0	0.009
10059	ENSG00000087470	DNM1L	EMPF1; DLP1; DVLP; HDYNIV; DRP1; DYMPLE; EMPF		0	0	1	0	0	0	0	0	0.009	0	0.009
6050	ENSG00000023191; ENSG00000276230	RNH1	RAI; RNH		0	0	1	0	0	0	0	0	0.009	0	0.009
8655	ENSG00000088986	DYNLL1	DNCLC1; LC8a; PIN; DLC1; DNCL1; hdlc1; DLC8; LC8		0	0	1	0	0	0	0	0	0.009	0	0.009
11151	ENSG00000102879	CORO1A	HCORO1; p57; CLIPINA; CLABP; TACO; IMD8		0	0	1	0	0	0	0	0	0.009	0	0.009
23114	ENSG00000163531	NFASC	NRCAML; NF		0	0	1	0	0	0	0	0	0.009	0	0.009
7531	ENSG00000108953; ENSG00000274474	YWHAE	MDCR; 14-3-3E; MDS; HEL2; KCIP-1		0	0	1	0	0	0	0	0	0.009	0	0.009
5037	ENSG00000089220	PEBP1	HCNP; HEL-S-34; HEL-S-96; HCNPpp; PBP; PEBP-1; HEL-210; PEBP; RKIP		0	0	1	0	0	0	0	0	0.009	0	0.009
1808	ENSG00000092964	DPYSL2	DRP-2; CRMP2; ULIP-2; DRP2; CRMP-2; DHPRP2; N2A3; ULIP2		0	0	1	0	0	0	0	0	0.009	0	0.009
3188	ENSG00000126945	HNRNPH2	MRXSB; FTP3; HNRPH'; HNRPH2; hnRNPH'		0	0	1	0	0	0	0	0	0.009	0	0.009
83851	ENSG00000139973	SYT16	SYT14L; Strep14; yt14r; syt14r; CHR14SYT		0	0	0	0	0	1	0	0	0.006	0	0.006
54876	ENSG00000163257	DCAF16	C4orf30		0	0	0	0	0	1	0	0	0.006	0	0.006
400661	ENSG00000276397	LINC01879	-		0	0	0	0	0	1	0	0	0.006	0	0.006
54903	ENSG00000011143	MKS1	BBS13; POC12; JBTS28; MES; MKS		0	0	0	0	0	1	0	0	0.006	0	0.006
154822	ENSG00000231419	LINC00689	-		0	0	0	0	0	1	0	0	0.006	0	0.006
4054	ENSG00000168056	LTBP3	LTBP2; LTBP-3; DASS; pp6425; STHAG6		0	0	0	0	1	0	0	0	0.006	0	0.006
6862	ENSG00000164458	T	SAVA; TFT		0	0	0	0	1	0	0	0	0.006	0	0.006
149708	ENSG00000175121	WFDC5	dJ211D12.5; PRG5; WAP1		0	0	0	0	0	1	0	0	0.006	0	0.006
29106	ENSG00000104112	SCG3	SGIII		0	0	0	0	1	0	0	0	0.006	0	0.006
51095	ENSG00000072756	TRNT1	CGI-47; CCA1; MtCCA; RPEM; SIFD		0	0	0	0	0	1	0	0	0.006	0	0.006
117157	ENSG00000198574	SH2D1B	EAT2		0	0	0	0	0	1	0	0	0.006	0	0.006
2551	ENSG00000154727	GABPA	NRF2A; NRF2; NFT2; RCH04A07; E4TF1-60; E4TF1A		0	0	0	0	1	0	0	0	0.006	0	0.006
79813	ENSG00000181090	EHMT1	GLP1; FP13812; KMT1D; EUHMTASE1; Eu-HMTase1; bA188C12.1; GLP		0	0	0	0	0	1	0	0	0.006	0	0.006
390648	ENSG00000184140	OR4F6	OR15-15; OR4F12		0	0	0	0	0	1	0	0	0.006	0	0.006
5148	ENSG00000185527	PDE6G	RP57; PDEG		0	0	0	0	1	0	0	0	0.006	0	0.006
129831	ENSG00000155636	RBM45	RB-1; DRB1		0	0	0	0	0	1	0	0	0.006	0	0.006
7168	ENSG00000140416	TPM1	LVNC9; TMSA; CMH3; HTM-alpha; C15orf13; CMD1Y; HEL-S-265		0	0	0	0	1	0	0	0	0.006	0	0.006
8048	ENSG00000129170	CSRP3	CMD1M; CMH12; MLP; CLP; CRP3; LMO4		0	0	0	0	0	1	0	0	0.006	0	0.006
14	ENSG00000127837	AAMP	-		0	0	0	0	1	0	0	0	0.006	0	0.006
50628	ENSG00000179409	GEMIN4	HHRF-1; HC56; HCAP1; p97		0	0	0	0	0	1	0	0	0.006	0	0.006
55137	ENSG00000182263	FIGN	-		0	0	0	0	1	0	0	0	0.006	0	0.006
284680	ENSG00000171722	SPATA46	HSD20; C1orf111		0	0	0	0	0	1	0	0	0.006	0	0.006
27072	ENSG00000006715	VPS41	HVSP41; hVps41p; HVPS41		0	0	0	0	1	0	0	0	0.006	0	0.006
27031	ENSG00000113971	NPHP3	CFAP31; MKS7; NPH3; RHPD; RHPD1; SLSN3		0	0	0	0	1	0	0	0	0.006	0	0.006
5873	ENSG00000069974	RAB27A	RAB27; RAM; HsT18676; GS2		0	0	0	0	1	0	0	0	0.006	0	0.006
3836	ENSG00000114030	KPNA1	NPI-1; IPOA5; RCH2; SRP1		0	0	0	0	0	1	0	0	0.006	0	0.006
5986	ENSG00000169733	RFNG	-		0	0	0	0	1	0	0	0	0.006	0	0.006
53829	ENSG00000181631	P2RY13	GPCR1; GPR94; GPR86; P2Y13; SP174; FKSG77		0	0	0	0	0	1	0	0	0.006	0	0.006
3149	ENSG00000029993	HMGB3	HMG2A; HMG-4; HMG4; HMG-2a		0	0	0	0	0	1	0	0	0.006	0	0.006
2785	ENSG00000162188	GNG3	-		0	0	0	0	1	0	0	0	0.006	0	0.006
123879	ENSG00000188215	DCUN1D3	SCCRO3; 44M2.4		0	0	0	0	0	1	0	0	0.006	0	0.006
10086	ENSG00000132297	HHLA1	PLA2L		0	0	0	0	0	1	0	0	0.006	0	0.006
9802	ENSG00000183283	DAZAP2	PRTB		0	0	0	0	1	0	0	0	0.006	0	0.006
4097	ENSG00000197063	MAFG	hMAF		0	0	0	0	1	0	0	0	0.006	0	0.006
1877	ENSG00000167967	E4F1	E4F		0	0	0	0	1	0	0	0	0.006	0	0.006
51324	ENSG00000090487	SPG21	GL010; ACP33; BM-019; MAST		0	0	0	0	1	0	0	0	0.006	0	0.006
112937	ENSG00000166105	GLB1L3	-		0	0	0	0	0	1	0	0	0.006	0	0.006
57117	ENSG00000138785	INTS12	SBBI22; PHF22; INT12		0	0	0	0	0	1	0	0	0.006	0	0.006
65996	ENSG00000213753	CENPBD1P1	-		0	0	0	0	0	1	0	0	0.006	0	0.006
4211	ENSG00000143995	MEIS1	-		0	0	0	0	1	0	0	0	0.006	0	0.006
221491	ENSG00000186577	C6orf1	LBH		0	0	0	0	0	1	0	0	0.006	0	0.006
79807	ENSG00000138780	GSTCD	-		0	0	0	0	0	1	0	0	0.006	0	0.006
151790	ENSG00000174776	WDR49	-		0	0	0	0	0	1	0	0	0.006	0	0.006
57619	ENSG00000138771	SHROOM3	APXL3; SHRM; ShrmL; MSTP013		0	0	0	0	0	1	0	0	0.006	0	0.006
112936	ENSG00000151502	VPS26B	Pep8b		0	0	0	0	0	1	0	0	0.006	0	0.006
60529	ENSG00000052850	ALX4	CRS5; FND2		0	0	0	0	1	0	0	0	0.006	0	0.006
4820	ENSG00000114857	NKTR	p104		0	0	0	0	1	0	0	0	0.006	0	0.006
6101	ENSG00000104237	RP1	ORP1; DCDC4A		0	0	0	0	1	0	0	0	0.006	0	0.006
3218	ENSG00000120068	HOXB8	HOX2; HOX2D; Hox-2.4		0	0	0	0	0	1	0	0	0.006	0	0.006
154664	ENSG00000179869	ABCA13	-		0	0	0	0	0	1	0	0	0.006	0	0.006
5554	ENSG00000231887; ENSG00000277823	PRH1	Db-s; PRH2; PIF-S; Pr1/Pr2; PA		0	0	0	0	1	0	0	0	0.006	0	0.006
57633	ENSG00000175928	LRRN1	NLRR-1; FIGLER3		0	0	0	0	0	1	0	0	0.006	0	0.006
116931	ENSG00000144893	MED12L	TNRC11L; TRALP; TRALPUSH; NOPAR		0	0	0	0	0	1	0	0	0.006	0	0.006
117177	ENSG00000127328	RAB3IP	RABIN8; RABIN3		0	0	0	0	1	0	0	0	0.006	0	0.006
57824	ENSG00000158497	HMHB1	HB-1; HLA-HB1; HB-1Y		0	0	0	0	0	1	0	0	0.006	0	0.006
3213	ENSG00000120093	HOXB3	HOX2; Hox-2.7; HOX2G		0	0	0	0	0	1	0	0	0.006	0	0.006
405754	ENSG00000244476	ERVFRD-1	ERVFRDE1; HERV-FRD; HERV-W/FRD; GLLL6191; UNQ6191; envFRD		0	0	0	0	0	1	0	0	0.006	0	0.006
6136	ENSG00000197958	RPL12	L12		0	0	0	0	0	1	0	0	0.006	0	0.006
283982	-	LINC00469	C17orf54		0	0	0	0	0	1	0	0	0.006	0	0.006
9598	-	-	-		0	0	0	0	0	1	0	0	0.006	0	0.006
7093	ENSG00000095587	TLL2	-		0	0	0	0	1	0	0	0	0.006	0	0.006
118932	ENSG00000152766	ANKRD22	-		0	0	0	0	1	0	0	0	0.006	0	0.006
9256	ENSG00000005379	TSPOAP1	PBR-IP; PRAX-1; RIM-BP1; RIMBP1; PRAX1; BZRAP1		0	0	0	0	0	1	0	0	0.006	0	0.006
27130	ENSG00000119509	INVS	NPHP2; NPH2; INV		0	0	0	0	1	0	0	0	0.006	0	0.006
6913	ENSG00000092607	TBX15	TBX14		0	0	0	0	1	0	0	0	0.006	0	0.006
55230	ENSG00000085982	USP40	-		0	0	0	0	0	1	0	0	0.006	0	0.006
8521	ENSG00000137270	GCM1	hGCMa; GCMA		0	0	0	0	1	0	0	0	0.006	0	0.006
9375	ENSG00000125304	TM9SF2	P76		0	0	0	0	0	1	0	0	0.006	0	0.006
51138	ENSG00000138663	COPS4	CSN4; SGN4		0	0	0	0	1	0	0	0	0.006	0	0.006
54468	ENSG00000164654	MIOS	Sea4; MIO		0	0	0	0	0	1	0	0	0.006	0	0.006
6612	ENSG00000184900	SUMO3	SUMO-3; SMT3A; SMT3H1; Smt3B		0	0	0	0	0	1	0	0	0.006	0	0.006
2218	ENSG00000106692	FKTN	FCMD; CMD1X; LGMD2M; MDDGC4; MDDGB4; MDDGA4		0	0	0	0	1	0	0	0	0.006	0	0.006
27005	ENSG00000143258	USP21	USP23; USP16		0	0	0	0	1	0	0	0	0.006	0	0.006
401778	-	-	-		0	0	0	0	0	1	0	0	0.006	0	0.006
3205	ENSG00000078399	HOXA9	HOX1.7; HOX1G; HOX1; ABD-B		0	0	0	0	1	0	0	0	0.006	0	0.006
1803	ENSG00000197635	DPP4	ADABP; TP103; DPPIV; ADCP2; CD26		0	0	0	0	1	0	0	0	0.006	0	0.006
432	ENSG00000141505	ASGR1	CLEC4H1; ASGPR1; HL-1; ASGPR		0	0	0	0	1	0	0	0	0.006	0	0.006
123036	ENSG00000276776; ENSG00000165929	TC2N	C14orf47; Tac2-N; C2CD1; MTAC2D1		0	0	0	0	0	1	0	0	0.006	0	0.006
860	ENSG00000124813	RUNX2	CLCD; CCD; PEA2aA; PEBP2aA; CCD1; AML3; CBFA1; OSF2; CBF-alpha-1; OSF-2		0	0	0	0	1	0	0	0	0.006	0	0.006
22909	ENSG00000276787; ENSG00000198690	FAN1	MTMR15; hFAN1; KMIN; KIAA1018		0	0	0	0	0	1	0	0	0.006	0	0.006
285525	ENSG00000177752	YIPF7	FinGER9		0	0	0	0	0	1	0	0	0.006	0	0.006
708	ENSG00000108561	C1QBP	GC1QBP; HABP1; gC1Q-R; SF2p32; p32; gC1qR		0	0	0	0	1	0	0	0	0.006	0	0.006
1656	ENSG00000110367	DDX6	HLR2; P54; RCK		0	0	0	0	1	0	0	0	0.006	0	0.006
3211	ENSG00000120094	HOXB1	Hox-2.9; HOX2; HOX2I; HCFP3		0	0	0	0	0	1	0	0	0.006	0	0.006
51642	ENSG00000175581	MRPL48	L48MT; CGI-118; HSPC290; MRP-L48		0	0	0	0	0	1	0	0	0.006	0	0.006
90678	ENSG00000148356	LRSAM1	CMT2P; TAL; RIFLE		0	0	0	0	0	1	0	0	0.006	0	0.006
57325	ENSG00000149474	KAT14	ATAC2; dJ717M23.1; CRP2BP; PRO1194; CSRP2BP		0	0	0	0	1	0	0	0	0.006	0	0.006
2780	ENSG00000134183	GNAT2	ACHM4; GNATC		0	0	0	0	1	0	0	0	0.006	0	0.006
55847	ENSG00000122873	CISD1	C10orf70; MDS029; ZCD1; mitoNEET		0	0	0	0	0	1	0	0	0.006	0	0.006
6909	ENSG00000121068	TBX2	-		0	0	0	0	1	0	0	0	0.006	0	0.006
9496	ENSG00000121075	TBX4	ICPPS; SPS		0	0	0	0	1	0	0	0	0.006	0	0.006
9543	ENSG00000174498	IGDCC3	HsT18880; PUNC		0	0	0	0	1	0	0	0	0.006	0	0.006
5266	ENSG00000124102	PI3	ESI; WFDC14; cementoin; SKALP; WAP3		0	0	0	0	0	1	0	0	0.006	0	0.006
257194	ENSG00000172260	NEGR1	DMML2433; IGLON4; KILON; Ntra		0	0	0	0	0	1	0	0	0.006	0	0.006
2306	ENSG00000186564	FOXD2	FREAC-9; FKHL17; FREAC9		0	0	0	0	1	0	0	0	0.006	0	0.006
5276	ENSG00000114204	SERPINI2	PANCPIN; PI14; TSA2004; MEPI		0	0	0	0	0	1	0	0	0.006	0	0.006
6407	ENSG00000124157	SEMG2	SGII		0	0	0	0	0	1	0	0	0.006	0	0.006
11066	ENSG00000184209	SNRNP35	HM-1; U1SNRNPBP		0	0	0	0	0	1	0	0	0.006	0	0.006
7123	ENSG00000163815	CLEC3B	TN; TNA		0	0	0	0	1	0	0	0	0.006	0	0.006
57048	ENSG00000187838	PLSCR3	-		0	0	0	0	1	0	0	0	0.006	0	0.006
3217	ENSG00000260027	HOXB7	HHO.C1; HOX2C; HOX2; Hox-2.3		0	0	0	0	0	1	0	0	0.006	0	0.006
79948	ENSG00000282283; ENSG00000129951	PLPPR3	LPPR3; PRG2; LPR3; PRG-2		0	0	0	0	1	0	0	0	0.006	0	0.006
89944	ENSG00000149328	GLB1L2	MSTP114; MST114		0	0	0	0	0	1	0	0	0.006	0	0.006
360203	ENSG00000204007	GLT6D1	GLTDC1; GT6M7		0	0	0	0	0	1	0	0	0.006	0	0.006
51031	ENSG00000167699	GLOD4	C17orf25; HC71; CGI-150		0	0	0	0	0	1	0	0	0.006	0	0.006
51649	ENSG00000181610	MRPS23	CGI-138; HSPC329; MRP-S23		0	0	0	0	1	0	0	0	0.006	0	0.006
54962	ENSG00000075131	TIPIN	-		0	0	0	0	0	1	0	0	0.006	0	0.006
112479	ENSG00000196678	ERI2	EXOD1; ZGRF5		0	0	0	0	0	1	0	0	0.006	0	0.006
10551	ENSG00000106541	AGR2	AG-2; HPC8; XAG-2; HAG-2; PDIA17; AG2; GOB-4; HEL-S-116		0	0	0	0	0	1	0	0	0.006	0	0.006
113444	ENSG00000163866	SMIM12	C1orf212		0	0	0	0	0	1	0	0	0.006	0	0.006
9049	ENSG00000110711	AIP	ARA9; SMTPHN; FKBP37; XAP2; XAP-2; FKBP16		0	0	0	0	1	0	0	0	0.006	0	0.006
22917	ENSG00000149506	ZP1	HEL163; OOMD; OOMD1		0	0	0	0	1	0	0	0	0.006	0	0.006
158038	ENSG00000174482	LINGO2	LRRN6C; LERN3		0	0	0	0	0	1	0	0	0.006	0	0.006
143662	ENSG00000169550	MUC15	PASIII; PAS3; MUC-15		0	0	0	0	0	1	0	0	0.006	0	0.006
53	ENSG00000134575	ACP2	LAP		0	0	0	0	1	0	0	0	0.006	0	0.006
2712	ENSG00000196475	GK2	GKP2; GKTA		0	0	0	0	1	0	0	0	0.006	0	0.006
4255	ENSG00000170430	MGMT	-		0	0	0	0	1	0	0	0	0.006	0	0.006
7798	ENSG00000169641	LUZP1	LUZP		0	0	0	0	0	1	0	0	0.006	0	0.006
6514	ENSG00000163581	SLC2A2	GLUT2		0	0	0	0	1	0	0	0	0.006	0	0.006
55545	-	MSX2P1	HSHPX5; HPX5; MSX2P		0	0	0	0	0	1	0	0	0.006	0	0.006
283176	-	-	-		0	0	0	0	0	1	0	0	0.006	0	0.006
10472	ENSG00000179456	ZBTB18	C2H2-171; RP58; ZNF238; MRD22; TAZ-1		0	0	0	0	0	1	0	0	0.006	0	0.006
8910	ENSG00000127990	SGCE	ESG; DYT11; epsilon-SG		0	0	0	0	1	0	0	0	0.006	0	0.006
64412	ENSG00000125812	GZF1	ZBTB23; ZNF336		0	0	0	0	0	1	0	0	0.006	0	0.006
58512	ENSG00000116544	DLGAP3	SAPAP3; DAP3		0	0	0	0	0	1	0	0	0.006	0	0.006
26164	ENSG00000101181	MTG2	GTPBP5; dJ1005F21.2; ObgH1		0	0	0	0	1	0	0	0	0.006	0	0.006
5047	ENSG00000122133	PAEP	GdF; PEP; GdS; GdA; PAEG; GD; PP14		0	0	0	0	0	1	0	0	0.006	0	0.006
7633	ENSG00000196152	ZNF79	pT7		0	0	0	0	0	1	0	0	0.006	0	0.006
361	ENSG00000171885	AQP4	MIWC; WCH4		0	0	0	0	0	1	0	0	0.006	0	0.006
55178	ENSG00000171861	MRM3	RNMTL1; RMTL1		0	0	0	0	0	1	0	0	0.006	0	0.006
754	ENSG00000183255	PTTG1IP	C21orf1; PBF; C21orf3		0	0	0	0	0	1	0	0	0.006	0	0.006
23338	ENSG00000043143	JADE2	PHF15; JADE-2		0	0	0	0	0	1	0	0	0.006	0	0.006
23301	ENSG00000115504	EHBP1	NACSIN; HPC12		0	0	0	0	1	0	0	0	0.006	0	0.006
27123	ENSG00000155011	DKK2	DKK-2		0	0	0	0	0	1	0	0	0.006	0	0.006
57161	ENSG00000139946	PELI2	-		0	0	0	0	1	0	0	0	0.006	0	0.006
51460	ENSG00000163935	SFMBT1	hSFMBT; SFMBT; RU1		0	0	0	0	0	1	0	0	0.006	0	0.006
283150	ENSG00000176302; ENSG00000281277	FOXR1	DLNB13; FOXN5		0	0	0	0	1	0	0	0	0.006	0	0.006
10938	ENSG00000110047	EHD1	H-PAST; PAST; PAST1; HPAST1		0	0	0	0	1	0	0	0	0.006	0	0.006
79867	ENSG00000168778	TCTN2	TECT2; JBTS24; C12orf38; MKS8		0	0	0	0	0	1	0	0	0.006	0	0.006
6768	ENSG00000149418	ST14	SNC19; HAI; MTSP1; TADG15; MT-SP1; PRSS14; TMPRSS14; ARCI11		0	0	0	0	1	0	0	0	0.006	0	0.006
115265	ENSG00000145358	DDIT4L	REDD2; Rtp801L		0	0	0	0	0	1	0	0	0.006	0	0.006
29991	ENSG00000122136	OBP2A	LCN13; OBPIIa; OBP2C; OBP; hOBPIIa		0	0	0	0	0	1	0	0	0.006	0	0.006
9716	ENSG00000021776	AQR	fSAP164; IBP160		0	0	0	0	1	0	0	0	0.006	0	0.006
7321	ENSG00000072401	UBE2D1	UBCH5A; UBC4/5; UBCH5; E2(17)KB1; SFT		0	0	0	0	0	1	0	0	0.006	0	0.006
7739	ENSG00000147394	ZNF185	SCELL		0	0	0	0	0	1	0	0	0.006	0	0.006
7402	ENSG00000152818	UTRN	DMDL; DRP1; DRP		0	0	0	0	0	1	0	0	0.006	0	0.006
10155	ENSG00000130726	TRIM28	KAP1; PPP1R157; RNF96; TF1B; TIF1B		0	0	0	0	0	1	0	0	0.006	0	0.006
138162	ENSG00000160345	C9orf116	PIERCE1; RbEST47		0	0	0	0	0	1	0	0	0.006	0	0.006
5889	ENSG00000108384	RAD51C	BROVCA3; RAD51L2; FANCO; R51H3		0	0	0	0	1	0	0	0	0.006	0	0.006
54554	ENSG00000196981	WDR5B	-		0	0	0	0	0	1	0	0	0.006	0	0.006
1967	ENSG00000111361	EIF2B1	EIF2B; EIF2BA		0	0	0	0	1	0	0	0	0.006	0	0.006
124538	ENSG00000255713	OR4D2	BC2009; OR17-24		0	0	0	0	0	1	0	0	0.006	0	0.006
353116	ENSG00000188026	RILPL1	RLP1; GOSPEL		0	0	0	0	0	1	0	0	0.006	0	0.006
10314	ENSG00000115365	LANCL1	GPR69A; p40		0	0	0	0	0	1	0	0	0.006	0	0.006
4634	ENSG00000160808	MYL3	MLC-lV/sb; MLC1SB; CMH8; MLC1V; VLC1; VLCl		0	0	0	0	1	0	0	0	0.006	0	0.006
60558	ENSG00000151806	GUF1	EF-4; EIEE40; EF4		0	0	0	0	0	1	0	0	0.006	0	0.006
80772	ENSG00000224051	CPTP	GLTPD1		0	0	0	0	1	0	0	0	0.006	0	0.006
3215	ENSG00000120075	HOXB5	HHO.C10; HU-1; HOX2A; Hox2.1; HOX2		0	0	0	0	0	1	0	0	0.006	0	0.006
3386	ENSG00000105371	ICAM4	LW; CD242		0	0	0	0	1	0	0	0	0.006	0	0.006
55904	ENSG00000005483	KMT2E	HDCMC04P; MLL5; NKp44L		0	0	0	0	0	1	0	0	0.006	0	0.006
81569	ENSG00000117148	ACTL8	CT57		0	0	0	0	0	1	0	0	0.006	0	0.006
1474	ENSG00000175315	CST6	-		0	0	0	0	1	0	0	0	0.006	0	0.006
54805	ENSG00000148842	CNNM2	HOMG6; HOMGSMR; ACDP2		0	0	0	0	1	0	0	0	0.006	0	0.006
158763	ENSG00000147256	ARHGAP36	-		0	0	0	0	0	1	0	0	0.006	0	0.006
7980	ENSG00000105825	TFPI2	REF1; PP5; TFPI-2		0	0	0	0	1	0	0	0	0.006	0	0.006
84667	ENSG00000179111	HES7	SCDO4; bHLHb37		0	0	0	0	1	0	0	0	0.006	0	0.006
5125	ENSG00000099139	PCSK5	PC5; PC6; SPC6; PC6A		0	0	0	0	1	0	0	0	0.006	0	0.006
9159	ENSG00000160613	PCSK7	LPC; SPC7; PC7; PC8		0	0	0	0	1	0	0	0	0.006	0	0.006
2004	ENSG00000111145	ELK3	SAP2; ERP; SAP-2; NET		0	0	0	0	1	0	0	0	0.006	0	0.006
29087	ENSG00000151500	THYN1	HSPC144; MY105; THY28; MDS012; THY28KD		0	0	0	0	0	1	0	0	0.006	0	0.006
440742	ENSG00000279774	LOC440742	-		0	0	0	0	0	1	0	0	0.006	0	0.006
10631	ENSG00000133110	POSTN	OSF-2; OSF2; PDLPOSTN; PN		0	0	0	0	0	1	0	0	0.006	0	0.006
55754	ENSG00000112697	TMEM30A	C6orf67; CDC50A		0	0	0	0	1	0	0	0	0.006	0	0.006
5202	ENSG00000143256	PFDN2	PFD2		0	0	0	0	1	0	0	0	0.006	0	0.006
6938	ENSG00000140262	TCF12	CRS3; HTF4; TCF-12; HEB; HsT17266; bHLHb20		0	0	0	0	1	0	0	0	0.006	0	0.006
27243	ENSG00000130724	CHMP2A	BC2; VPS2; CHMP2; VPS2A; BC-2		0	0	0	0	0	1	0	0	0.006	0	0.006
150000	ENSG00000243064	ABCC13	C21orf73; ABCC13P; PRED6		0	0	0	0	0	1	0	0	0.006	0	0.006
84733	ENSG00000173894	CBX2	CDCA6; SRXY5; M33		0	0	0	0	1	0	0	0	0.006	0	0.006
54566	ENSG00000095203	EPB41L4B	EHM2; CG1		0	0	0	0	0	1	0	0	0.006	0	0.006
91137	ENSG00000164209	SLC25A46	HMSN6B		0	0	0	0	0	1	0	0	0.006	0	0.006
29107	ENSG00000132661	NXT1	MTR2; P15		0	0	0	0	0	1	0	0	0.006	0	0.006
10205	ENSG00000149573	MPZL2	EVA1; EVA		0	0	0	0	1	0	0	0	0.006	0	0.006
11144	ENSG00000100206	DMC1	LIM15; dJ199H16.1; DMC1H		0	0	0	0	1	0	0	0	0.006	0	0.006
11234	ENSG00000110756	HPS5	AIBP63; BLOC2S2		0	0	0	0	1	0	0	0	0.006	0	0.006
146723	-	C17orf77	-		0	0	0	0	0	1	0	0	0.006	0	0.006
2709	ENSG00000189280	GJB5	CX31.1		0	0	0	0	0	1	0	0	0.006	0	0.006
5948	ENSG00000114113	RBP2	RBPC2; CRABP-II; CRBP2; CRBPII		0	0	0	0	1	0	0	0	0.006	0	0.006
9213	ENSG00000143324	XPR1	IBGC6; X3; SYG1		0	0	0	0	1	0	0	0	0.006	0	0.006
4610	ENSG00000116990	MYCL	MYCL1; LMYC; L-Myc; bHLHe38		0	0	0	0	0	1	0	0	0.006	0	0.006
387893	ENSG00000183955	KMT5A	PR-Set7; SET07; SET8; SETD8		0	0	0	0	0	1	0	0	0.006	0	0.006
64805	ENSG00000169313	P2RY12	P2Y(12)R; P2Y(AC); ADPG-R; HORK3; SP1999; BDPLT8; P2Y(ADP); P2Y(cyc); P2T(AC); P2Y12		0	0	0	0	0	1	0	0	0.006	0	0.006
9318	ENSG00000166200	COPS2	ALIEN; CSN2; TRIP15; SGN2		0	0	0	0	1	0	0	0	0.006	0	0.006
64067	ENSG00000151322	NPAS3	MOP6; PASD6; bHLHe12		0	0	0	0	0	1	0	0	0.006	0	0.006
22955	ENSG00000010803	SCMH1	Scml3		0	0	0	0	1	0	0	0	0.006	0	0.006
83478	ENSG00000138639	ARHGAP24	p73RhoGAP; FILGAP; RC-GAP72; RCGAP72; p73		0	0	0	0	0	1	0	0	0.006	0	0.006
1514	ENSG00000135047	CTSL	CTSL1; CATL; MEP		0	0	0	0	0	1	0	0	0.006	0	0.006
23287	ENSG00000135049	AGTPBP1	CCP1; NNA1		0	0	0	0	1	0	0	0	0.006	0	0.006
440736	-	-	-		0	0	0	0	0	1	0	0	0.006	0	0.006
4817	ENSG00000158793	NIT1	-		0	0	0	0	1	0	0	0	0.006	0	0.006
9682	ENSG00000066135	KDM4A	JMJD2; JHDM3A; TDRD14A; JMJD2A		0	0	0	0	1	0	0	0	0.006	0	0.006
134353	ENSG00000155858	LSM11	-		0	0	0	0	0	1	0	0	0.006	0	0.006
5284	ENSG00000162896	PIGR	-		0	0	0	0	0	1	0	0	0.006	0	0.006
57451	ENSG00000145934	TENM2	TEN-M2; ten-2; ODZ2; TNM2		0	0	0	0	1	0	0	0	0.006	0	0.006
145258	ENSG00000133937	GSC	SAMS		0	0	0	0	1	0	0	0	0.006	0	0.006
9858	ENSG00000196422	PPP1R26	NRBE3; KIAA0649		0	0	0	0	0	1	0	0	0.006	0	0.006
9934	ENSG00000174944	P2RY14	P2Y14; GPR105; BPR105		0	0	0	0	0	1	0	0	0.006	0	0.006
442092	-	-	-		0	0	0	0	0	1	0	0	0.006	0	0.006
3537	-	IGLC1	IGLC		0	0	0	0	1	0	0	0	0.006	0	0.006
1654	ENSG00000215301	DDX3X	DBX; MRX102; DDX14; DDX3; CAP-Rf; HLP2		0	0	0	0	0	1	0	0	0.006	0	0.006
15	ENSG00000129673	AANAT	DSPS; SNAT		0	0	0	0	1	0	0	0	0.006	0	0.006
7019	ENSG00000108064	TFAM	TCF6; MTDPS15; MTTFA; TCF6L3; MTTF1; TCF6L1; TCF6L2		0	0	0	0	0	1	0	0	0.006	0	0.006
51116	ENSG00000122140	MRPS2	MRP-S2; S2mt; CGI-91		0	0	0	0	0	1	0	0	0.006	0	0.006
10775	ENSG00000105171	POP4	RPP29		0	0	0	0	0	1	0	0	0.006	0	0.006
9685	ENSG00000113282	CLINT1	ENTH; EPNR; CLINT; EPN4		0	0	0	0	0	1	0	0	0.006	0	0.006
29766	ENSG00000138594	TMOD3	UTMOD		0	0	0	0	1	0	0	0	0.006	0	0.006
2967	ENSG00000111358	GTF2H3	BTF2; TFB4; TFIIH; P34		0	0	0	0	1	0	0	0	0.006	0	0.006
653	ENSG00000112175	BMP5	-		0	0	0	0	1	0	0	0	0.006	0	0.006
9970	ENSG00000143257	NR1I3	CAR1; CAR; MB67		0	0	0	0	1	0	0	0	0.006	0	0.006
3975	ENSG00000274577; ENSG00000273706	LHX1	LIM-1; LIM1		0	0	0	0	1	0	0	0	0.006	0	0.006
3508	ENSG00000132740	IGHMBP2	SMARD1; SMUBP2; HCSA; CATF1; CMT2S; ZFAND7; HMN6		0	0	0	0	1	0	0	0	0.006	0	0.006
4223	ENSG00000106511	MEOX2	GAX; MOX2		0	0	0	0	1	0	0	0	0.006	0	0.006
200383	-	-	-		0	0	0	0	1	0	0	0	0.006	0	0.006
79820	ENSG00000133962; ENSG00000274338	CATSPERB	CatSper(beta); C14orf161		0	0	0	0	0	1	0	0	0.006	0	0.006
55206	ENSG00000139697	SBNO1	Sno; MOP3		0	0	0	0	0	1	0	0	0.006	0	0.006
27023	ENSG00000171956	FOXB1	HFKH-5; FKH5		0	0	0	0	1	0	0	0	0.006	0	0.006
129293	ENSG00000186854	TRABD2A	C2orf89; TIKI1		0	0	0	0	0	1	0	0	0.006	0	0.006
3219	ENSG00000170689	HOXB9	HOX2E; HOX2; HOX-2.5		0	0	0	0	0	1	0	0	0.006	0	0.006
4837	ENSG00000166741	NNMT	-		0	0	0	0	1	0	0	0	0.006	0	0.006
80306	ENSG00000118579	MED28	1500003D12Rik; EG1; magicin		0	0	0	0	0	1	0	0	0.006	0	0.006
23210	ENSG00000070495	JMJD6	PSR; PTDSR; PTDSR1		0	0	0	0	1	0	0	0	0.006	0	0.006
567	ENSG00000166710; ENSG00000273686	B2M	IMD43		0	0	0	0	1	0	0	0	0.006	0	0.006
3212	ENSG00000173917	HOXB2	HOX2; Hox-2.8; HOX2H; K8		0	0	0	0	0	1	0	0	0.006	0	0.006
54974	ENSG00000113272	THG1L	hTHG1; ICF45; IHG-1		0	0	0	0	0	1	0	0	0.006	0	0.006
390181	ENSG00000181273	OR5AK2	-		0	0	0	0	0	1	0	0	0.006	0	0.006
120	ENSG00000148700	ADD3	CPSQ3; ADDL		0	0	0	0	1	0	0	0	0.006	0	0.006
404266	ENSG00000233101	HOXB-AS3	-		0	0	0	0	0	1	0	0	0.006	0	0.006
9168	ENSG00000034510	TMSB10	MIG12; TB10		0	0	0	0	0	1	0	0	0.006	0	0.006
56899	ENSG00000185046	ANKS1B	AIDA-1; AIDA; ANKS2; EB-1; EB1; cajalin-2		0	0	0	0	0	1	0	0	0.006	0	0.006
116983	ENSG00000131584	ACAP3	CENTB5		0	0	0	0	1	0	0	0	0.006	0	0.006
79156	ENSG00000166289	PLEKHF1	ZFYVE15; LAPF; PHAFIN1; APPD		0	0	0	0	0	1	0	0	0.006	0	0.006
2313	ENSG00000151702	FLI1	EWSR2; SIC-1		0	0	0	0	1	0	0	0	0.006	0	0.006
124599	ENSG00000178789	CD300LB	IREM3; TREM-5; IREM-3; CD300b; CLM-7; TREM5; CLM7; CMRF35-A2		0	0	0	0	0	1	0	0	0.006	0	0.006
607	ENSG00000116128	BCL9	LGS		0	0	0	0	0	1	0	0	0.006	0	0.006
8945	ENSG00000166167	BTRC	FBXW1; BETA-TRCP; bTrCP; FBW1A; FBXW1A; betaTrCP; FWD1; bTrCP1		0	0	0	0	0	1	0	0	0.006	0	0.006
150596	-	LINC01931	-		0	0	0	0	0	1	0	0	0.006	0	0.006
9236	ENSG00000260916	CCPG1	CPR8		0	0	0	0	1	0	0	0	0.006	0	0.006
3216	ENSG00000108511	HOXB6	HU-2; Hox-2.2; HOX2; HOX2B		0	0	0	0	0	1	0	0	0.006	0	0.006
29094	ENSG00000119862	LGALSL	GRP; HSPC159		0	0	0	0	1	0	0	0	0.006	0	0.006
23418	ENSG00000134376	CRB1	LCA8; RP12		0	0	0	0	1	0	0	0	0.006	0	0.006
5858	ENSG00000126838	PZP	CPAMD6		0	0	0	0	0	1	0	0	0.006	0	0.006
27146	ENSG00000047662	FAM184B	-		0	0	0	0	0	1	0	0	0.006	0	0.006
26580	ENSG00000168000	BSCL2	PELD; HMN5; SPG17; GNG3LG		0	0	0	0	1	0	0	0	0.006	0	0.006
84879	ENSG00000168389	MFSD2A	NLS1; MCPH15; MFSD2		0	0	0	0	0	1	0	0	0.006	0	0.006
7139	ENSG00000118194	TNNT2	CMPD2; TnTC; CMD1D; LVNC6; cTnT; CMH2; RCM3		0	0	0	0	1	0	0	0	0.006	0	0.006
3145	ENSG00000256269; ENSG00000281702	HMBS	PBGD; PORC; UPS; PBG-D		0	0	0	0	1	0	0	0	0.006	0	0.006
2055	ENSG00000278220; ENSG00000182372	CLN8	EPMR; C8orf61		0	0	0	0	1	0	0	0	0.006	0	0.006
2267	ENSG00000104760	FGL1	HP-041; LFIRE1; HFREP1; LFIRE-1		0	0	0	0	0	1	0	0	0.006	0	0.006
27087	ENSG00000109956	B3GAT1	GLCATP; LEU7; NK-1; CD57; NK1; GLCUATP; HNK1		0	0	0	0	0	1	0	0	0.006	0	0.006
85395	ENSG00000160256	FAM207A	C21orf70; PRED56		0	0	0	0	0	1	0	0	0.006	0	0.006
79098	ENSG00000182795	C1orf116	SARG		0	0	0	0	0	1	0	0	0.006	0	0.006
81532	ENSG00000182208	MOB2	HCCA2		0	0	0	0	0	1	0	0	0.006	0	0.006
6656	ENSG00000182968	SOX1	-		0	0	0	0	0	1	0	0	0.006	0	0.006
84560	ENSG00000102891	MT4	MT-4; MT-IV; MTIV		0	0	0	0	1	0	0	0	0.006	0	0.006
8854	ENSG00000128918	ALDH1A2	RALDH(II); RALDH2-T; RALDH2		0	0	0	0	1	0	0	0	0.006	0	0.006
7140	ENSG00000130595	TNNT3	TNTF		0	0	0	0	0	1	0	0	0.006	0	0.006
26689	ENSG00000141194	OR4D1	OR4D4P; OR17-23; TPCR16; OR4D3		0	0	0	0	0	1	0	0	0.006	0	0.006
389610	ENSG00000275591	XKR5	HARL2754; XRG5A; UNQ2754; XRG5BM		0	0	0	0	0	1	0	0	0.006	0	0.006
6406	ENSG00000124233	SEMG1	SEMG; CT103; SGI; dJ172H20.2		0	0	0	0	0	1	0	0	0.006	0	0.006
51205	ENSG00000162836	ACP6	ACPL1; PACPL1; LPAP		0	0	0	0	0	1	0	0	0.006	0	0.006
84912	ENSG00000205060	SLC35B4	YEA4; YEA		0	0	0	0	0	1	0	0	0.006	0	0.006
253128	ENSG00000214851	LINC00612	C12orf33		0	0	0	0	0	1	0	0	0.006	0	0.006
3161	ENSG00000072571	HMMR	CD168; IHABP; RHAMM		0	0	0	0	1	0	0	0	0.006	0	0.006
55542	-	-	-		0	0	0	0	0	1	0	0	0.006	0	0.006
54802	ENSG00000043514	TRIT1	GRO1; IPTase; MOD5; IPT; hGRO1; IPPT		0	0	0	0	0	1	0	0	0.006	0	0.006
267	ENSG00000159461	AMFR	GP78; RNF45		0	0	0	0	1	0	0	0	0.006	0	0.006
56617	-	-	-		0	0	0	0	0	1	0	0	0.006	0	0.006
3990	ENSG00000166035	LIPC	HTGL; HDLCQ12; HL; LIPH		0	0	0	0	1	0	0	0	0.006	0	0.006
27255	ENSG00000134115	CNTN6	NB3		0	0	0	0	0	1	0	0	0.006	0	0.006
55024	ENSG00000153064	BANK1	BANK		0	0	0	0	0	1	0	0	0.006	0	0.006
5265	ENSG00000277377; ENSG00000197249	SERPINA1	AAT; PRO2275; alpha1AT; A1A; A1AT; PI; PI1		0	0	0	0	0	1	0	0	0.006	0	0.006
387267	ENSG00000278620; ENSG00000241598; ENSG00000277068	KRTAP5-4	KRTAP5.4		0	0	0	0	0	1	0	0	0.006	0	0.006
7379	ENSG00000110375	UPK2	UP2; UPII		0	0	0	0	1	0	0	0	0.006	0	0.006
145282	ENSG00000151338	MIPOL1	CCDC193		0	0	0	0	1	0	0	0	0.006	0	0.006
6150	ENSG00000214026	MRPL23	RPL23; RPL23L; L23MRP		0	0	0	0	0	1	0	0	0.006	0	0.006
115752	ENSG00000166938	DIS3L	DIS3L1		0	0	0	0	0	1	0	0	0.006	0	0.006
5423	ENSG00000070501	POLB	-		0	0	0	0	1	0	0	0	0.006	0	0.006
57718	ENSG00000278326; ENSG00000119698	PPP4R4	PP4R4; KIAA1622; CFAP14		0	0	0	0	0	1	0	0	0.006	0	0.006
3514	-	IGKC	IGKCD; HCAK1; Km		0	0	0	0	1	0	0	0	0.006	0	0.006
64855	ENSG00000136830	FAM129B	C9orf88; MINERVA; bA356B19.6; MEG-3; OC58		0	0	0	0	0	1	0	0	0.006	0	0.006
442425	ENSG00000204612	FOXB2	bA159H20.4		0	0	0	0	0	1	0	0	0.006	0	0.006
64837	ENSG00000174996	KLC2	-		0	0	0	0	1	0	0	0	0.006	0	0.006
342510	ENSG00000186407	CD300E	CLM-2; PIgR-2; CD300LE; IREM-2; IREM2; CMRF35-A5; PIgR2; CLM2		0	0	0	0	0	1	0	0	0.006	0	0.006
79730	ENSG00000179299	NSUN7	-		0	0	0	0	0	1	0	0	0.006	0	0.006
1069	ENSG00000147400	CETN2	CEN2; CALT		0	0	0	0	0	1	0	0	0.006	0	0.006
440400	ENSG00000219200	RNASEK	-		0	0	0	0	1	0	0	0	0.006	0	0.006
54778	ENSG00000157450	RNF111	ARK		0	0	0	0	1	0	0	0	0.006	0	0.006
81691	ENSG00000005189	LOC81691	-		0	0	0	0	0	1	0	0	0.006	0	0.006
54586	ENSG00000120160	EQTN	AFAF; C9orf11; SPACA8		0	0	0	0	0	1	0	0	0.006	0	0.006
57674	ENSG00000173821	RNF213	C17orf27; MYSTR; NET57; MYMY2; KIAA1618; ALO17		0	0	0	0	1	0	0	0	0.006	0	0.006
147429	-	AQP4-AS1	CHST9-AS1; C18orf16		0	0	0	0	0	1	0	0	0.006	0	0.006
155465	ENSG00000173467	AGR3	BCMP11; AG3; hAG-3; AG-3; HAG3; PDIA18		0	0	0	0	0	1	0	0	0.006	0	0.006
23212	ENSG00000179041	RRS1	-		0	0	0	0	1	0	0	0	0.006	0	0.006
84128	ENSG00000115368	WDR75	UTP17; NET16		0	0	0	0	0	1	0	0	0.006	0	0.006
79850	ENSG00000167695	FAM57A	CT120		0	0	0	0	0	1	0	0	0.006	0	0.006
3214	ENSG00000182742	HOXB4	HOX2F; HOX-2.6; HOX2		0	0	0	0	0	1	0	0	0.006	0	0.006
50807	ENSG00000153317	ASAP1	PAG2; CENTB4; DDEF1; ZG14P; AMAP1; PAP		0	0	0	0	0	1	0	0	0.006	0	0.006
112574	ENSG00000178996	SNX18	SH3PX2; SNAG1; SH3PXD3B		0	0	0	0	0	1	0	0	0.006	0	0.006
8533	ENSG00000141030	COPS3	SGN3; CSN3		0	0	0	0	0	1	0	0	0.006	0	0.006
84953	ENSG00000133808	MICALCL	Ebitein1		0	0	0	0	0	1	0	0	0.006	0	0.006
84536	ENSG00000183250	LINC01547	C21orf67; C21orf69; PRED54		0	0	0	0	0	1	0	0	0.006	0	0.006
81488	ENSG00000255529	POLR2M	Gdown1; GRINL1A; Gdown; GCOM1		0	0	0	0	1	0	0	0	0.006	0	0.006
80047	-	-	-		0	0	0	0	0	1	0	0	0.006	0	0.006
26355	ENSG00000114023	FAM162A	C3orf28; HGTD-P; E2IG5		0	0	0	0	0	1	0	0	0.006	0	0.006
219988	ENSG00000166889	PATL1	Pat1b; hPat1b		0	0	0	0	0	1	0	0	0.006	0	0.006
84537	-	-	-		0	0	0	0	0	1	0	0	0.006	0	0.006
390649	ENSG00000182854	OR4F15	-		0	0	0	0	0	1	0	0	0.006	0	0.006
196385	ENSG00000197653; ENSG00000281935	DNAH10	-		0	0	0	0	0	1	0	0	0.006	0	0.006
339479	ENSG00000162670	BRINP3	FAM5C; DBCCR1L; DBCCR1L1		0	0	0	0	1	0	0	0	0.006	0	0.006
3619	ENSG00000149503	INCENP	-		0	0	0	0	1	0	0	0	0.006	0	0.006
6296	ENSG00000005187	ACSM3	SAH; SA		0	0	0	0	0	1	0	0	0.006	0	0.006
196383	ENSG00000150977	RILPL2	RLP2		0	0	0	0	0	1	0	0	0.006	0	0.006
433	ENSG00000161944	ASGR2	CLEC4H2; HBXBP; HL-2; ASGP-R2; ASGPR2		0	0	0	0	1	0	0	0	0.006	0	0.006
56649	ENSG00000137648	TMPRSS4	CAPH2; TMPRSS3; MT-SP2		0	0	0	0	0	1	0	0	0.006	0	0.006
25814	ENSG00000130638	ATXN10	E46L; SCA10; HUMEEP		0	0	0	0	0	1	0	0	0.006	0	0.006
11314	ENSG00000167851	CD300A	CMRF-35-H9; IRC2; CLM-8; CMRF35-H; CMRF-35H; CMRF35-H9; CMRF35H9; IGSF12; IRp60; CMRF35H; IRC1; IRC1/IRC2		0	0	0	0	0	1	0	0	0.006	0	0.006
79964	-	-	-		0	0	0	0	0	1	0	0	0.006	0	0.006
222894	ENSG00000146618	FERD3L	bHLHa31; N-TWIST; NATO3; NTWIST; PTFB		0	0	0	0	0	1	0	0	0.006	0	0.006
57149	ENSG00000102897	LYRM1	A211C6.1		0	0	0	0	0	1	0	0	0.006	0	0.006
174	ENSG00000081051	AFP	HPAFP; AFPD; FETA		0	0	0	0	1	0	0	0	0.006	0	0.006
820	ENSG00000164047	CAMP	FALL-39; HSD26; CAP18; FALL39; LL37; CRAMP; CAP-18		0	0	0	0	1	0	0	0	0.006	0	0.006
8115	ENSG00000100721	TCL1A	TCL1		0	0	0	0	1	0	0	0	0.006	0	0.006
8703	ENSG00000158850	B4GALT3	beta4Gal-T3		0	0	0	0	1	0	0	0	0.006	0	0.006
866	ENSG00000170099; ENSG00000277405	SERPINA6	CBG		0	0	0	0	0	1	0	0	0.006	0	0.006
56652	ENSG00000107815	TWNK	MTDPS7; PEO; PEOA3; TWINL; C10orf2; PRLTS5; SCA8; ATXN8; IOSCA; PEO1; SANDO		0	0	0	0	1	0	0	0	0.006	0	0.006
4734	ENSG00000069869	NEDD4	RPF1; NEDD4-1		0	0	0	0	1	0	0	0	0.006	0	0.006
57605	ENSG00000090975	PITPNM2	NIR-3; RDGBA2; NIR3; RDGB2		0	0	0	0	1	0	0	0	0.006	0	0.006
23001	ENSG00000163625	WDFY3	ALFY; ZFYVE25		0	0	0	0	1	0	0	0	0.006	0	0.006
347853	ENSG00000167800	TBX10	TBX13; TBX7		0	0	0	0	1	0	0	0	0.006	0	0.006
1672	ENSG00000164825	DEFB1	BD1; DEFB-1; DEFB101; HBD1		0	0	0	0	0	1	0	0	0.006	0	0.006
5430	ENSG00000181222	POLR2A	RPB1; RPO2; RpIILS; POLR2; RPBh1; POLRA; hRPB220; hsRPB1; RPOL2		0	0	0	0	1	0	0	0	0.006	0	0.006
7692	ENSG00000125846	ZNF133	ZNF150; pHZ-13; pHZ-66		0	0	0	0	1	0	0	0	0.006	0	0.006
7482	ENSG00000134245	WNT2B	WNT13		0	0	0	0	1	0	0	0	0.006	0	0.006
79586	ENSG00000123989	CHPF	CSS2; CHSY2		0	0	0	0	1	0	0	0	0.006	0	0.006
53836	ENSG00000138271	GPR87	FKSG78; GPR95; KPG_002		0	0	0	0	0	1	0	0	0.006	0	0.006
84970	ENSG00000142698	C1orf94	-		0	0	0	0	0	1	0	0	0.006	0	0.006
4948	ENSG00000277361; ENSG00000104044	OCA2	EYCL2; EYCL3; SHEP1; BEY1; D15S12; BEY; BOCA; PED; BEY2; EYCL; HCL3; P		0	0	0	0	0	1	0	0	0.006	0	0.006
8293	ENSG00000277429; ENSG00000278839; ENSG00000172058; ENSG00000275581; ENSG00000205572	SERF1A	H4F5; SERF1; FAM2A; SMAM1; 4F5		0	0	0	0	0	1	0	0	0.006	0	0.006
390201	ENSG00000172289	OR10V1	OR11-256		0	0	0	0	0	1	0	0	0.006	0	0.006
2009	ENSG00000066629	EML1	EMAPL; HuEMAP; BH; EMAP; ELP79		0	0	0	0	1	0	0	0	0.006	0	0.006
10090	ENSG00000111962	UST	2OST		0	0	0	0	0	1	0	0	0.006	0	0.006
64919	ENSG00000127152	BCL11B	ATL1-delta; CTIP2; IMD49; RIT1; ZNF856B; ATL1-alpha; ATL1-gamma; CTIP-2; ATL1; hRIT1-alpha; ATL1-beta		0	0	0	0	1	0	0	0	0.006	0	0.006
7079	ENSG00000157150	TIMP4	-		0	0	0	0	1	0	0	0	0.006	0	0.006
3980	ENSG00000005156	LIG3	LIG2		0	0	0	0	1	0	0	0	0.006	0	0.006
84312	ENSG00000100916	BRMS1L	BRMS1		0	0	0	0	1	0	0	0	0.006	0	0.006
55728	ENSG00000078177	N4BP2	B3BP		0	0	0	0	0	1	0	0	0.006	0	0.006
54973	ENSG00000127054	INTS11	CPSF73L; INT11; RC-68; CPSF3L; RC68		0	0	0	0	1	0	0	0	0.006	0	0.006
404744	ENSG00000197085	NPSR1-AS1	AAA1		0	0	0	0	0	1	0	0	0.006	0	0.006
84107	ENSG00000174963	ZIC4	-		0	0	0	0	1	0	0	0	0.006	0	0.006
128488	ENSG00000168703	WFDC12	C20orf122; SWAM2; WAP2; dJ211D12.4		0	0	0	0	0	1	0	0	0.006	0	0.006
3175	ENSG00000169856	ONECUT1	HNF6A; HNF-6; HNF6		0	0	0	0	1	0	0	0	0.006	0	0.006
55432	ENSG00000180667	YOD1	OTUD2; DUBA8; PRO0907		0	0	0	0	0	1	0	0	0.006	0	0.006
83953	ENSG00000162897	FCAMR	CD351; FKSG87; FCA/MR		0	0	0	0	0	1	0	0	0.006	0	0.006
9987	ENSG00000152795	HNRNPDL	LGMD1G; HNRNP; HNRPDL; JKTBP2; JKTBP; laAUF1		0	0	0	0	1	0	0	0	0.006	0	0.006
201134	ENSG00000154240	CEP112	CCDC46; MACOCO		0	0	0	0	0	1	0	0	0.006	0	0.006
29988	ENSG00000136856	SLC2A8	GLUTX1; GLUT8		0	0	0	0	0	1	0	0	0.006	0	0.006
51287	ENSG00000181924	COA4	CMC3; E2IG2; CHCHD8		0	0	0	0	0	1	0	0	0.006	0	0.006
7135	ENSG00000159173	TNNI1	TNN1; SSTNI		0	0	0	0	1	0	0	0	0.006	0	0.006
55364	ENSG00000154059	IMPACT	RWDD5		0	0	0	0	0	1	0	0	0.006	0	0.006
81849	ENSG00000117069	ST6GALNAC5	ST6GalNAcV; SIAT7-E; SIAT7E		0	0	0	0	0	1	0	0	0.006	0	0.006
1475	ENSG00000121552	CSTA	PSS4; STF1; AREI; STFA		0	0	0	0	0	1	0	0	0.006	0	0.006
51156	ENSG00000278767; ENSG00000140093	SERPINA10	ZPI; PZI		0	0	0	0	0	1	0	0	0.006	0	0.006
148281	ENSG00000134207	SYT6	sytVI		0	0	0	0	0	1	0	0	0.006	0	0.006
7291	ENSG00000122691	TWIST1	BPES2; BPES3; CRS1; bHLHa38; CRS; TWIST; SCS; ACS3; CSO		0	0	0	0	0	1	0	0	0.006	0	0.006
51155	ENSG00000189159	HN1	ARM2; HN1A		0	0	0	0	1	0	0	0	0.006	0	0.006
4691	ENSG00000115053	NCL	C23		0	0	0	0	1	0	0	0	0.006	0	0.006
220164	ENSG00000206052	DOK6	DOK5L; HsT3226		0	0	0	0	0	1	0	0	0.006	0	0.006
123	ENSG00000147872	PLIN2	ADRP; ADFP		0	0	0	0	1	0	0	0	0.006	0	0.006
56676	ENSG00000176009	ASCL3	SGN1; bHLHa42; HASH3		0	0	0	0	1	0	0	0	0.006	0	0.006
23394	ENSG00000101126	ADNP	MRD28; ADNP1; HVDAS		0	0	0	0	0	1	0	0	0.006	0	0.006
55127	ENSG00000119285	HEATR1	UTP10; BAP28		0	0	0	0	0	1	0	0	0.006	0	0.006
128408	ENSG00000125533	BHLHE23	BETA4; Beta3b; bA305P22.3; BHLHB4		0	0	0	0	1	0	0	0	0.006	0	0.006
56	ENSG00000134940	ACRV1	D11S4365; SP-10; SPACA2		0	0	0	0	1	0	0	0	0.006	0	0.006
1369	ENSG00000120054	CPN1	SCPN; CPN		0	0	0	0	1	0	0	0	0.006	0	0.006
10098	ENSG00000168785	TSPAN5	TSPAN-5; NET-4; NET4; TM4SF9		0	0	0	0	0	1	0	0	0.006	0	0.006
27131	ENSG00000089006	SNX5	-		0	0	0	0	1	0	0	0	0.006	0	0.006
6623	ENSG00000173267	SNCG	BCSG1; SR		0	0	0	0	1	0	0	0	0.006	0	0.006
306	ENSG00000138772	ANXA3	ANX3		0	0	0	0	1	0	0	0	0.006	0	0.006
399851	-	LOC399851	-		0	0	0	0	0	1	0	0	0.006	0	0.006
4038	ENSG00000134569	LRP4	LRP10; SOST2; CLSS; LRP-4; MEGF7; CMS17		0	0	0	0	1	0	0	0	0.006	0	0.006
4352	ENSG00000117400	MPL	TPOR; THCYT2; CD110; MPLV; C-MPL		0	0	0	0	1	0	0	0	0.006	0	0.006
253430	ENSG00000151151	IPMK	-		0	0	0	0	0	1	0	0	0.006	0	0.006
6782	ENSG00000155304	HSPA13	STCH		0	0	0	0	0	1	0	0	0.006	0	0.006
92291	ENSG00000162949	CAPN13	-		0	0	0	0	0	1	0	0	0.006	0	0.006
30813	ENSG00000100987	VSX1	KTCN1; KTCN; PPCD1; PPD; CAASDS; PPCD; RINX		0	0	0	0	1	0	0	0	0.006	0	0.006
440021	ENSG00000281533; ENSG00000278489; ENSG00000205867	KRTAP5-2	KRTAP5.2; KRTAP5-8		0	0	0	0	0	1	0	0	0.006	0	0.006
55628	ENSG00000215421	ZNF407	-		0	0	0	0	0	1	0	0	0.006	0	0.006
51316	ENSG00000145287	PLAC8	C15; PNAS-144; onzin; DGIC		0	0	0	0	1	0	0	0	0.006	0	0.006
256297	ENSG00000168267	PTF1A	PTF1-p48; bHLHa29; PACA; PAGEN2		0	0	0	0	0	1	0	0	0.006	0	0.006
404217	ENSG00000178531	CTXN1	CTXN		0	0	0	0	1	0	0	0	0.006	0	0.006
